# Supplementary material for: LRBA regulates actin cytoskeleton dynamics through NMIIA during B cell immune responses
Source: EMBO Rep. 2026 Jun 12;27(14):3982–4010. doi: 10.1038/s44319-026-00831-3 (PMC13400755; doi:10.1038/s44319-026-00831-3)
Supplement: Supplementary file 2 — Dataset EV1 [file 44319_2026_831_MOESM2_ESM.xlsx]

## Sheet: Tabelle1
Table 1. Proteins identified in SILAC-IP-LC/MS/MS analysis as potential LRBA interactors. Proteins 1–33 were significantly enriched (p<0.05); proteins 34–55 were strongly enriched but below the significance threshold (p<0.13). Proteins evaluated as potential LRBA interaction partners by co-immunoprecipitation (co-IP) are shown in bold.
No.	Gene ID	Gene	Protein ID	Protein	Log2 Fold change	Significance	Intensity
1	116	LRBA	F5H1X8	Lipopolysaccaride beige-like anchor protein	4.21709	3.74e-09	1990900000
2	340	HIST1H4A	P62805	Histone H4	2.95148	2.66e-05	316100000
3	21	H3F3B;H3F3A;HIST2H3A;HIST3H3;HIST1H3A;H3F3C	K7EMV3	Histone H3;Histone H3.2;Histone H3.1t;Histone H3.3;Histone H3.1;Histone H3.3C	2.69027	0.000115481	99359000
4	104	HYOU1	E9PL22	Hypoxia up-regulated protein 1	2.65475	0.000139693	45881000
5	383	GANAB	Q14697	Neutral alpha-glucosidase AB	2.55029	0.000241324	14347000
6	209	HIST3H2BB;HIST2H2BE;HIST1H2BB;HIST1H2BO;HIST1H2BJ	Q8N257	Histone H2B type 3-B;Histone H2B type 2-E;Histone H2B type 1-B;Histone H2B type 1-O;Histone H2B type 1-J	2.38758	0.000544101	4970800
7	28	HIST1H2BL;HIST1H2BM;HIST1H2BN;HIST1H2BH;HIST2H2BF;HIST1H2BC;HIST1H2BD;H2BFS;HIST1H2BK	Q99880	Histone H2B type 1-L;Histone H2B type 1-M;Histone H2B type 1-N;Histone H2B type 1-H;Histone H2B type 2-F;Histone H2B type 1-C/E/F/G/I;Histone H2B type 1-D;Histone H2B type F-S;Histone H2B type 1-K;Histone H2B	2.35181	0.000646489	347860000
8	220	HIST1H2AJ;HIST1H2AH;H2AFJ;HIST2H2AC;HIST2H2AA3;HIST1H2AD;HIST1H2AG	Q99878	Histone H2A type 1-J;Histone H2A type 1-H;Histone H2A.J;Histone H2A type 2-C;Histone H2A type 2-A;Histone H2A type 1-D;Histone H2A type 1;Histone H2A	2.33628	0.00069626	441590000
9	10	VIM	B0YJC4	Vimentin	2.24043	0.0010901	54673000
10	133	PDIA3	G5EA52	Protein disulfide-isomerase A3	2.15229	0.00162294	27900000
11	276	TAGLN2	P37802	Transgelin-2	2.11705	0.00189562	1594000000
12	138	SEPTIN1	H3BS52	Septin-1	2.09232	0.00211118	3450700
13	248	FLNA	P21333-2	Filamin-A	1.96852	0.00356215	2532100000
14	371	EPS8	Q12929	Epidermal growth factor receptor kinase substrate 8	1.95266	0.00380161	3368300
15	190	IGHG1;IGHG3	P01857	Ig gamma-1 chain C region;Ig gamma-3 chain C region	1.95166	0.00381723	4262100000
16	233	PDIA4	P13667	Protein disulfide-isomerase A4	1.94229	0.00396607	3131700
17	208	TPM3	P06753	Tropomyosin 3	1.90277	0.00465235	213310000
18	163	EPS15L1	Q9UBC2	Epidermal growth factor receptor substrate 15-like 1	1.83062	0.00618262	5028400
19	167	MGST3	O14880	Microsomal glutathione S-transferase 3	1.75694	0.00819031	5328000
20	430	TJP2	Q9UDY2	Tight junction protein ZO-2	1.62045	0.0134553	21654000
21	222	HIST1H1C;HIST1H1E;HIST1H1D;HIST1H1A;HIST1H1T	P16403	Histone H1.2;Histone H1.4;Histone H1.3;Histone H1.1;Histone H1t	1.60394	0.014257	17017000
22	236	HSP90B1	P14625	Endoplasmin	1.49241	0.020829	487170000
23	95	MYO6	Q9UM54	Unconventional myosin-VI	1.45628	0.0234451	2069800000
24	235	HCLS1	P14317	Hematopoietic lineage cell-specific protein	1.44906	0.0239999	855260000
25	429	ITSN2	Q9NZM3	Intersectin-2	1.42845	0.0256449	26652000
26	14	SEPTIN6	Q14141	Septin-6	1.42778	0.0256998	184490000
27	78	SEPTIN11	D6RGI3	Septin-11	1.29611	0.0385937	79384000
28	381	CLINT1	Q14677	Clathrin interactor 1	1.28632	0.0397324	9433100
29	135	IL16	H0YLH9	Pro-interleukin-16;Interleukin-16	1.24475	0.0448779	8718700
30	290	IQGAP1	P46940	Ras GTPase-activating-like protein IQGAP1	1.24475	0.0448779	37979000
31	432	SEPTIN9	Q9UHD8	Septin-9	1.23647	0.0459639	354300000
32	300	VASP	P50552	Vasodilator-stimulated phosphoprotein	1.23264	0.0464739	231830000
33	182	AP2A2	O94973	AP-2 complex subunit alpha-2	1.21451	0.0489468	4312200
34	19	AP1G1	O43747	AP-1 complex subunit gamma-1	1.17703	0.0543948	13414000
35	31	SEPTIN2	C9J2Q4	Septin-2	1.16919	0.0555927	128170000
36	417	IL4I1	Q96RQ9	L-amino-acid oxidase	1.10678	0.0658855	16509000
37	388	FSCN1	Q16658	Fascin	1.07682	0.0713253	11117000000
38	112	SLC25A13	F5GX33	Calcium-binding mitochondrial carrier protein Aralar2	1.07619	0.071443	1215000
39	4	HCFC1	P51610	Host cell factor 1;HCF N-terminal chain 1;HCF N-terminal chain 2;HCF N-terminal chain 3;HCF N-terminal chain 4;HCF N-terminal chain 5;HCF N-terminal chain 6;HCF C-terminal chain 1;HCF C-terminal chain 2;HCF C-terminal chain 3;HCF C-terminal chain 4;HCF C-terminal chain 5;HCF C-terminal chain 6	1.06622	0.0733292	132630000
40	3	POTEF	A5A3E0	POTE ankyrin domain family member F	1.04692	0.0770895	100090000
41	85	SEPTIN7	G3V1Q4	Septin-7	1.04252	0.0779687	376040000
42	364	CENPE	Q02224	Centromere-associated protein E	1.03207	0.0800818	149200000
43	359	CLTC	Q00610	Clathrin heavy chain 1	1.0264	0.0812474	2362800000
44	39	AGFG1	C9J2I0	Arf-GAP domain and FG repeat-containing protein 1	1.00229	0.0863467	71346000
45	0	ADD1	P35611	Alpha-adducin	0.992075	0.0885765	71647000
46	145	MYO18A	Q92614	Unconventional myosin-XVIIIa	0.96601	0.0944625	1586300000
47	218	PARP1	P09874	Poly [ADP-ribose] polymerase 1	0.931379	0.102722	75068000
48	174	ARPC5	O15511	Actin-related protein 2/3 complex subunit 5	0.928396	0.103458	91664000
49	153	MYL12A;MYL9	P19105	Myosin regulatory light chain 12A;Myosin regulatory light polypeptide 9	0.917342	0.106216	48850000
50	268	CORO1A	P31146	Coronin-1A;Coronin	0.88949	0.1134	16968000000
51	293	RPL29	P47914	60S ribosomal protein L29	0.885044	0.114578	26883000
52	159	AP2S1	P53680	AP-2 complex subunit sigma	0.858933	0.121672	28017000
53	431	ADD3	Q9UEY8	Gamma-adducin	0.844588	0.125699	22794000
54	150	SNRPD1	J3QLI9	Small nuclear ribonucleoprotein Sm D1	0.841476	0.126585	4343500
55	204	MYL1;MYL3	P05976	Myosin light chain 1/3, skeletal muscle isoform;Myosin light chain 3	0.836947	0.127881	125000000
56	271	MYH9	P35579	Myosin-9	0.834936	0.12846	153310000000
