# Supplementary material for: LRBA regulates actin cytoskeleton dynamics through NMIIA during B cell immune responses
Source: EMBO Rep. 2026 Jun 12;27(14):3982–4010. doi: 10.1038/s44319-026-00831-3 (PMC13400755; doi:10.1038/s44319-026-00831-3)
Supplement: Supplementary file 3 — Source data Fig. 1 [file 44319_2026_831_MOESM3_ESM.zip]

Archive with 8 entries (8 files):
- Figure 1A/SILAC-IP-MS scheme.pdf
- Figure 1B/Volcano Plot.xlsx
- Figure 1C/GO analysis.xlsx
- Figure 1D/Co-IP LRBA and MYH9.png
- Figure 1E/HD_PLA_LRBA-MYH9.tif
- Figure 1E/LRBA-P1_PLA_LRBA-MYH9.tif
- Figure 1F/Co-IP LRBA Fragments and MYH9.png
- Figure 1G/MYH9 IP normalized to Flag IP.xlsx
