# Supplementary material for: LRBA regulates actin cytoskeleton dynamics through NMIIA during B cell immune responses
Source: EMBO Rep. 2026 Jun 12;27(14):3982–4010. doi: 10.1038/s44319-026-00831-3 (PMC13400755; doi:10.1038/s44319-026-00831-3)
Supplement: Supplementary file 3 — Source data Fig. 1 [file 44319_2026_831_MOESM3_ESM.zip › Figure 1B/Volcano Plot.xlsx]

## Sheet: Tabelle1
Protein	Fold Change	Intensity
Ig gamma-1 chain C region;Ig gamma-3 chain C region	1.95166	4262100000
LRBA	4.21709	1990900000
Histone H4	2.95148	316100000
Histone H3;Histone H3.2;Histone H3.1t;Histone H3.3;Histone H3.1;Histone H3.3C	2.69027	99359000
Histone H2A type 1-J;Histone H2A type 1-H;Histone H2A.J;Histone H2A type 2-C;Histone H2A type 2-A;Histone H2A type 1-D;Histone H2A type 1;Histone H2A	2.33628	441590000
Histone H2B type 1-L;Histone H2B type 1-M;Histone H2B type 1-N;Histone H2B type 1-H;Histone H2B type 2-F;Histone H2B type 1-C/E/F/G/I;Histone H2B type 1-D;Histone H2B type F-S;Histone H2B type 1-K;Histone H2B	2.35181	347860000
TPM3	1.90277	213310000
Septin-6	1.42778	184490000
Filamin-A	1.96852	2532100000
MYO6	1.45629	2069800000
Tight junction protein ZO-2	1.62045	21654000
Intersectin-2	1.42845	26652000
Transgelin-2	2.11705	1594000000
Septin-11	1.29611	79384000
Septin-9	1.23647	354300000
Vasodilator-stimulated phosphoprotein	1.23264	231830000
Hematopoietic lineage cell-specific protein	1.44906	855260000
Endoplasmin	1.49241	487170000
AP-2 complex subunit alpha-2	1.21451	4312200
Pro-interleukin-16;Interleukin-16	1.24475	8718700
Ras GTPase-activating-like protein IQGAP1	1.24475	37979000
Clathrin interactor 1	1.28632	9433100
Histone H1.2;Histone H1.4;Histone H1.3;Histone H1.1;Histone H1t	1.60394	17017000
Microsomal glutathione S-transferase 3	1.75694	5328000
Epidermal growth factor receptor substrate 15-like 1	1.83062	5028400
Protein disulfide-isomerase A4	1.94229	3131700
Epidermal growth factor receptor kinase substrate 8	1.95266	3368300
Septin-1	2.09232	3450700
Protein disulfide-isomerase A3	2.15229	27900000
Vimentin	2.24043	54673000
Histone H2B type 3-B;Histone H2B type 2-E;Histone H2B type 1-B;Histone H2B type 1-O;Histone H2B type 1-J	2.38758	4970800
Neutral alpha-glucosidase AB	2.55029	14347000
Hypoxia up-regulated protein 1	2.65475	45881000
Host cell factor 1;HCF N-terminal chain 1;HCF N-terminal chain 2;HCF N-terminal chain 3;HCF N-terminal chain 4;HCF N-terminal chain 5;HCF N-terminal chain 6;HCF C-terminal chain 1;HCF C-terminal chain 2;HCF C-terminal chain 3;HCF C-terminal chain 4;HCF C-ter	1.06622	132630000
Ig lambda-3 chain C regions;Ig lambda-2 chain C regions;Ig lambda-6 chain C region;Ig lambda-1 chain C regions;Ig lambda-7 chain C region;Immunoglobulin lambda-like polypeptide 5	-0.14603	233010000
Poly [ADP-ribose] polymerase 1	0.931379	75068000
L-amino-acid oxidase	1.10678	16509000
Centromere-associated protein E	1.03207	149200000
Glutamate-rich protein 1	0.166797	61292000
Unconventional myosin-XVIIIa	0.96601	1586300000
Myosin regulatory light chain 12A;Myosin regulatory light polypeptide 9	0.917342	48850000
Calponin-2;Calponin-3	-0.56318	22724000
Phosphate carrier protein, mitochondrial	0.539867	122360000
Small nuclear ribonucleoprotein Sm D1	0.841476	4343500
Ubiquitin-like protein ISG15	0.66071	11941000
Arf-GAP domain and FG repeat-containing protein 1	1.00229	71346000
Eukaryotic translation initiation factor 5A-2;Eukaryotic translation initiation factor 5A-1;Eukaryotic translation initiation factor 5A-1-like	0.731493	56583000
60S ribosomal protein L6	0.369509	70267000
Alpha-adducin	0.992075	71647000
Cytochrome c oxidase subunit 4 isoform 1, mitochondrial	0.469528	43744000
Myosin light chain 1/3, skeletal muscle isoform;Myosin light chain 3	0.836947	125000000
ADP/ATP translocase 2	0.460807	396780000
78 kDa glucose-regulated protein	0.792608	919360000
Myosin-9	0.834936	153000000000
Cytochrome c oxidase subunit 6C	0.513895	12706000
60S ribosomal protein L4	0.417431	98478000
Myosin regulatory light chain 12B	0.816792	4896900000
Myosin light polypeptide 6	0.770787	4676500000
Nuclease-sensitive element-binding protein 1;Y-box-binding protein 3	0.566905	21982000
60S ribosomal protein L36a-like;60S ribosomal protein L36a	0.088428	31699000
EF-hand domain-containing protein D2	0.62361	842360000
40S ribosomal protein S30	0.184754	13340000
60S ribosomal protein L24	0.209129	245630000
Myosin-14	0.793164	1635900000
ATP synthase subunit e, mitochondrial	0.404122	2341400
40S ribosomal protein S26;Putative 40S ribosomal protein S26-like 1	0.170001	38931000
60S ribosomal protein L36	0.635219	33051000
Clathrin heavy chain 1	1.0264	2362800000
AP-2 complex subunit sigma	0.858933	28017000
Small nuclear ribonucleoprotein Sm D2	0.202411	10968000
60S ribosomal protein L35	0.1963	142440000
Heat shock 70 kDa protein 6	0.315225	125620000
Gamma-adducin	0.844588	22794000
60S ribosomal protein L31	0.45743	80550000
40S ribosomal protein S24	0.175275	44166000
Heterogeneous nuclear ribonucleoprotein M	0.149222	183200000
Myosin-10	0.658174	2170500000
60S ribosomal protein L23a	0.076384	330510000
Transcription intermediary factor 1-beta	0.150446	46614000
Unconventional myosin-IXb	0.621136	63315000
Cytochrome c oxidase subunit 5B, mitochondrial	0.316177	6434800
40S ribosomal protein S8	0.064636	277630000
AP-2 complex subunit beta	0.75602	258880000
AP-1 complex subunit beta-1	0.737612	73032000
AP-2 complex subunit alpha-1	0.712104	208620000
Fascin	1.07682	11117000000
Enhancer of rudimentary homolog	-0.13237	13732000
60S ribosomal protein L26	0.063689	267990000
Splicing factor, proline- and glutamine-rich	0.287548	23678000
Septin-7	1.04252	376040000
Heterogeneous nuclear ribonucleoprotein A1	0.065174	80855000
40S ribosomal protein S23	-0.02262	168240000
60S ribosomal protein L18	0.631845	426520000
60S ribosomal protein L27a	0.009687	117970000
Stress-70 protein, mitochondrial	0.128127	51874000
60S ribosomal protein L17	0.010807	310520000
Prohibitin	0.033162	158440000
Septin-2	1.16919	128170000
Ena/VASP-like protein	0.238529	7812200
CapZ-interacting protein	0.752218	22196000
Microtubule-actin cross-linking factor 1, isoforms 1/2/3/5	0.553043	107490000
Cellular nucleic acid-binding protein	0.141761	10554000
DNA-dependent protein kinase catalytic subunit	0.092409	45441000
ATP-dependent RNA helicase DDX3X;ATP-dependent RNA helicase DDX3Y	0.165061	25457000
X-ray repair cross-complementing protein 5	0.094005	84344000
Heterogeneous nuclear ribonucleoprotein U	0.277223	128520000
Tyrosine-protein phosphatase non-receptor type 6	0.067371	252620000
	0.012164	2058100
C-1-tetrahydrofolate synthase, cytoplasmic;Methylenetetrahydrofolate dehydrogenase;Methenyltetrahydrofolate cyclohydrolase;Formyltetrahydrofolate synthetase	0.012584	673940000
Ribosomal protein L19;60S ribosomal protein L19	0.272571	146140000
60S ribosomal protein L10	-0.12459	396230000
Myosin light chain 6B	0.477084	15067000
60S ribosomal protein L15;Ribosomal protein L15	0.404317	267580000
60 kDa heat shock protein, mitochondrial	0.167538	5331400
60S ribosomal protein L37a	-0.06133	15722000
60S ribosomal protein L21	-0.03624	256290000
Probable ATP-dependent RNA helicase DDX17	0.007749	71753000
Ras GTPase-activating protein-binding protein 1	-0.15845	29129000
THO complex subunit 4	-0.0498	44258000
Probable ATP-dependent RNA helicase DDX6	-0.48569	19284000
60S ribosomal protein L5	0.069277	506510000
Coronin-1B	0.483601	46487000
Putative beta-actin-like protein 3	0.646783	468890000
60S ribosomal protein L3	-0.0209	294430000
Dynamin-2	0.618184	184870000
60S ribosomal protein L32	0.606867	34822000
Thyroid hormone receptor-associated protein 3	-0.00205	24696000
Eukaryotic translation initiation factor 2 subunit 1	-0.16533	28061000
X-ray repair cross-complementing protein 6	0.054822	157520000
Caprin-1	-0.22156	44900000
60S ribosomal protein L13a	-0.07911	451710000
60S ribosomal protein L14	-0.12127	327090000
Coronin-1A;Coronin	0.88949	16968000000
60S ribosomal protein L23	-0.1249	324370000
Beta-actin-like protein 2	0.461852	22024000000
DNA replication licensing factor MCM5	0.119192	14975000
Actin, cytoplasmic 2;Actin, cytoplasmic 2, N-terminally processed	0.52985	218000000000
Signal recognition particle 9 kDa protein	-0.01167	25194000
Proliferation-associated protein 2G4	0.008329	37624000
AP-3 complex subunit delta-1	-0.51363	3952200
60S ribosomal protein L7a	0.081965	416100000
Actin-related protein 2	0.725843	49195000
Coronin-1C;Coronin	0.288575	2135500000
Actin, alpha cardiac muscle 1;Actin, alpha skeletal muscle;Actin, gamma-enteric smooth muscle;Actin, aortic smooth muscle	0.544898	14034000000
60S ribosomal protein L38	-0.26576	121210000
Actin-related protein 2/3 complex subunit 5	0.928396	91664000
Actin-related protein 3	0.707543	162340000
60S ribosomal protein L28	0.055752	362790000
60S acidic ribosomal protein P2	-0.18777	240030000
Unconventional myosin-Ie	0.52826	737170000
60S ribosomal protein L7	-0.14959	781310000
60S ribosomal protein L11	-0.17081	642550000
Plastin-2	0.469061	1208200000
60S ribosomal protein L35a	-0.14699	198230000
60S ribosomal protein L8	-0.0358	311360000
Signal recognition particle 14 kDa protein	-0.08348	139830000
Peptidyl-prolyl cis-trans isomerase FKBP3	-0.12652	56092000
ATP synthase subunit alpha, mitochondrial;ATP synthase subunit alpha	-0.09687	529520000
Single-stranded DNA-binding protein, mitochondrial	-0.88161	32450000
60S ribosomal protein L34	-0.0266	133180000
HLA class I histocompatibility antigen, B-35 alpha chain;HLA class I histocompatibility antigen, B-78 alpha chain;HLA class I histocompatibility antigen, B-53 alpha chain;HLA class I histocompatibility antigen, B-52 alpha chain;HLA class I histocompatibility	0.564472	17889000
60S ribosomal protein L18a	-0.11207	280310000
NHP2-like protein 1	-0.03275	3258200
60S ribosomal protein L10a	-0.14524	666320000
40S ribosomal protein S27	-0.24752	82233000
40S ribosomal protein S4, X isoform	-0.16398	515270000
60S acidic ribosomal protein P1	-0.28083	217620000
60S ribosomal protein L9	-0.09614	574090000
40S ribosomal protein S6	0.114882	196580000
60S ribosomal protein L12	-0.24873	600190000
40S ribosomal protein S9	0.14473	331410000
40S ribosomal protein S11	-0.10742	480390000
60S ribosomal protein L22	-0.19709	172430000
Peptidyl-prolyl cis-trans isomerase;Peptidyl-prolyl cis-trans isomerase A	-0.31759	28551000
Nucleophosmin	-0.00132	107150000
40S ribosomal protein S25	-0.12028	117220000
60S acidic ribosomal protein P0;60S acidic ribosomal protein P0-like	-0.23201	1228100000
60S ribosomal protein L13	-0.13599	677150000
Elongation factor 2	0.35921	157200000
40S ribosomal protein S15	-0.37099	55400000
Nucleolin	0.177914	382230000
40S ribosomal protein S7	-0.21851	280880000
Tubulin beta chain;Tubulin beta-2B chain;Tubulin beta-2A chain	-0.23598	689030000
40S ribosomal protein S13	-0.22021	564100000
Calmodulin	-0.17132	10728000
40S ribosomal protein S18	-0.18132	259990000
40S ribosomal protein S14	-0.22043	69260000
Microtubule-associated protein 4;Microtubule-associated protein	-0.45673	1370000000
40S ribosomal protein S15a	-0.24743	170110000
Microtubule-associated protein RP/EB family member 1	-0.6244	1477800000
Putative elongation factor 1-alpha-like 3;Elongation factor 1-alpha 1;Elongation factor 1-alpha 2	-0.25675	3025300000
Activated RNA polymerase II transcriptional coactivator p15	-0.44855	32722000
L-lactate dehydrogenase A chain	-0.60192	44091000
Ataxin-2-like protein	-0.64683	58719000
40S ribosomal protein S3a	-0.25853	84097000
Ras-related C3 botulinum toxin substrate 2	-0.23903	32364000
Ubiquitin-40S ribosomal protein S27a;Ubiquitin;40S ribosomal protein S27a;Polyubiquitin-B;Ubiquitin;Polyubiquitin-C;Ubiquitin	0.045844	626230000
40S ribosomal protein S2	0.149378	299940000
Ras-related protein Rap-1A;Ras-related protein Rap-1b;Ras-related protein Rap-1b-like protein	-0.04521	8326200
40S ribosomal protein S5;40S ribosomal protein S5, N-terminally processed	-0.23496	182430000
Glutamate dehydrogenase 1, mitochondrial;Glutamate dehydrogenase;Glutamate dehydrogenase 2, mitochondrial	-0.25323	335810000
Polyadenylate-binding protein 4	-0.82283	142910000
Actin-related protein 2/3 complex subunit 2	0.63923	255980000
60S ribosomal protein L27	-0.30983	318460000
40S ribosomal protein S16	-0.2545	252680000
Actin-related protein 2/3 complex subunit 4	0.602901	603050000
Regulator of nonsense transcripts 1	-0.36254	12551000
Profilin-1	-0.2636	70183000
Actin-related protein 2/3 complex subunit 3	0.590467	276140000
40S ribosomal protein S10;Putative 40S ribosomal protein S10-like	-0.22458	182440000
Actin-related protein 2/3 complex subunit 1B	0.547913	177730000
40S ribosomal protein S3	-0.3064	425040000
Thioredoxin-dependent peroxide reductase, mitochondrial	-0.11536	209340000
Talin-1	0.201097	103060000
40S ribosomal protein S29	-0.39613	51375000
40S ribosomal protein S17-like;40S ribosomal protein S17	-0.30976	106610000
60S ribosomal protein L30	-0.35261	90623000
F-actin-capping protein subunit alpha-1	0.072326	1204900000
40S ribosomal protein S27-like;40S ribosomal protein S27	-0.32403	5254900
F-actin-capping protein subunit alpha-2	0.14649	178730000
40S ribosomal protein S19	-0.32677	162440000
Alpha-actinin-1;Alpha-actinin-4;Alpha-actinin-2	-0.00865	17980000
40S ribosomal protein S20	-0.32639	161440000
ATP synthase subunit beta, mitochondrial;ATP synthase subunit beta	-0.13329	394140000
F-actin-capping protein subunit beta	0.082024	1677400000
Polyadenylate-binding protein 1	-0.94628	1235600000
40S ribosomal protein S12	-0.4098	26462000
Alpha-enolase;Enolase	-0.40547	13562000
40S ribosomal protein S28	-0.4182	16575000
Eukaryotic translation initiation factor 4 gamma 1	-0.95034	348050000
Voltage-dependent anion-selective channel protein 1	-0.10888	198100000
Heat shock protein HSP 90-beta	-0.34409	304590000
Pyruvate kinase;Pyruvate kinase isozymes M1/M2	-0.8704	44241000
Peptidyl-prolyl cis-trans isomerase B	0.078246	147190000
Rho guanine nucleotide exchange factor 2	-0.90525	22507000
Unconventional myosin-Ic	0.283579	1223100000
La-related protein 4B	-0.96247	16172000
Heat shock cognate 71 kDa protein	-0.19387	1601100000
Voltage-dependent anion-selective channel protein 2	-0.18007	59886000
Drebrin	0.28849	122640000
2,4-dienoyl-CoA reductase, mitochondrial	-0.52441	63638000
Leucine-rich repeat and calponin homology domain-containing protein 3	0.207815	25463000
Glyceraldehyde-3-phosphate dehydrogenase	-0.42526	1450700000
Ig kappa chain C region	-1.76387	130500000
Staphylococcal nuclease domain-containing protein 1	-0.68684	104820000
Heat shock protein HSP 90-alpha	-0.21761	22357000
Twinfilin-2	0.168663	363440000
NAD(P) transhydrogenase, mitochondrial	-0.35801	49508000
Eukaryotic translation initiation factor 4E	-1.04934	67081000
Transcription factor BTF3	-0.60541	28997000
SH3 domain-binding glutamic acid-rich-like protein 3	-0.6228	7564500
28S ribosomal protein S12, mitochondrial	-1.04376	17063000
LIM domain-containing protein 2	-0.58478	52399000
Moesin;Radixin	-0.38125	157290000
LIM domain and actin-binding protein 1	0.125904	78322000
Cofilin-1	0.004382	3207900000
Cysteine-rich protein 1	-1.1614	5203600
Ezrin	-0.24514	21937000
Dedicator of cytokinesis protein 8	-0.19137	161310000
E3 ubiquitin-protein ligase RNF213	-1.05777	35774000
Rho GTPase-activating protein 4	-0.83441	7946600
	-0.30466	23947000
Spectrin beta chain, non-erythrocytic 1	-0.30696	1042200000
Spectrin alpha chain, non-erythrocytic 1	-0.4129	980140000
Leucine-rich repeat and calponin homology domain-containing protein 1	-0.22081	26835000
WD repeat-containing protein 1	-0.38543	874980000
Cytoplasmic dynein 1 heavy chain 1	-0.80828	3405900
Actin-related protein 2/3 complex subunit 5-like protein	-0.13957	38769000
CAP-Gly domain-containing linker protein 1	-1.46446	51727000
Protein transport protein Sec61 subunit beta	-0.84565	5161400
Unconventional myosin-Ig;Minor histocompatibility antigen HA-2	-0.46907	4350400000
Plectin	-0.61298	3253300
E3 ubiquitin-protein ligase TRIM21	-1.05337	267140000
Destrin	-0.47463	11884000
Raftlin	-0.53923	54054000
CD48 antigen	-0.57241	108050000
HLA class I histocompatibility antigen, A-29 alpha chain;HLA class I histocompatibility antigen, A-74 alpha chain;HLA class I histocompatibility antigen, A-66 alpha chain;HLA class I histocompatibility antigen, A-43 alpha chain;HLA class I histocompatibility	-0.8461	18969000
Lymphocyte-specific protein 1	-0.86884	4048900000
Signal-induced proliferation-associated protein 1	-0.78323	90118000
Phostensin	-0.71768	55848000
Unconventional myosin-Va	-1.16037	19166000
Protein kinase C beta type	-1.61593	10325000
Unconventional myosin-Id	-2.89575	13236000
Microtubule-associated protein 1B;MAP1B heavy chain;MAP1 light chain LC1	-5.47215	11558000
Ig mu chain C region;Ig mu heavy chain disease protein	-6.26367	1953600000
Immunoglobulin J chain	-4.39714	5022800
Phospholipase DDHD1	-1.86744	25938000
DBIRD complex subunit KIAA1967	-1.41743	14668000
Long-chain-fatty-acid--CoA ligase 1	-1.33104	4764900
Eukaryotic translation initiation factor 3 subunit C	-1.23823	6935600
Muscleblind-like protein 1	-1.14429	14026000
Quinone oxidoreductase	-1.02929	8924500
Eukaryotic translation initiation factor 3 subunit B	-0.98801	7041400
Gamma-interferon-inducible protein 16	-0.96681	19435000
Zinc finger CCCH domain-containing protein 15	-0.8245	15344000
Ubiquitin carboxyl-terminal hydrolase 10	-0.79306	1505500
Eukaryotic translation initiation factor 3 subunit A	-0.78744	6589500
Transitional endoplasmic reticulum ATPase	-0.75166	1671800
THO complex subunit 2	-0.70333	2643800
ATP-dependent RNA helicase DDX1	-0.69882	10941000
Protein NipSnap homolog 1	-0.68874	4794100
Translocon-associated protein subunit delta	-0.60499	3433200
Ubiquitin-60S ribosomal protein L40;Ubiquitin;60S ribosomal protein L40	-0.59718	3798000
Leucine-rich repeat-containing protein 59	-0.57411	5074600
39S ribosomal protein L17, mitochondrial	-0.56206	1885100
2-5-oligoadenylate synthase 2	-0.56017	9073400
Heat shock protein beta-1	-0.55697	10297000
E3 ubiquitin/ISG15 ligase TRIM25	-0.49468	2630200
Ubiquitin-associated protein 2-like	-0.49334	4329700
Dedicator of cytokinesis protein 2	-0.47544	11537000
Importin subunit beta-1	-0.39345	1606100
NADH-ubiquinone oxidoreductase 75 kDa subunit, mitochondrial	-0.38821	35727000
Scaffold attachment factor B2;Scaffold attachment factor B1	-0.38573	10283000
Elongation factor Tu, mitochondrial	-0.37955	8735000
Eukaryotic translation initiation factor 4 gamma 2	-0.3785	852590
BAG family molecular chaperone regulator 2	-0.36526	8694800
LIM and SH3 domain protein 1	-0.35917	2758400
Translational activator GCN1	-0.35423	3387200
NADH dehydrogenase [ubiquinone] iron-sulfur protein 3, mitochondrial	-0.34267	8496500
Transmembrane emp24 domain-containing protein 10	-0.31849	10879000
NADH dehydrogenase [ubiquinone] 1 alpha subcomplex subunit 12	-0.30354	1977700
Heterogeneous nuclear ribonucleoprotein Q	-0.30145	16896000
Tubulin beta-4B chain;Tubulin beta-4A chain	-0.29205	16413000
NADH dehydrogenase [ubiquinone] 1 beta subcomplex subunit 9	-0.26242	4394600
AFG3-like protein 2	-0.21614	4896600
Dolichyl-diphosphooligosaccharide--protein glycosyltransferase subunit 1	-0.20423	39295000
NADH dehydrogenase [ubiquinone] 1 beta subcomplex subunit 4	-0.19746	5653800
Cytoplasmic FMR1-interacting protein 2;Cytoplasmic FMR1-interacting protein 1	-0.1949	6261400
Small nuclear ribonucleoprotein E	-0.19041	673080
Protein kinase C delta type;Protein kinase C delta type regulatory subunit;Protein kinase C delta type catalytic subunit	-0.18787	11304000
ATPase family AAA domain-containing protein 3A;ATPase family AAA domain-containing protein 3B	-0.16795	2487600
Prohibitin-2	-0.159	135260000
Sarcoplasmic/endoplasmic reticulum calcium ATPase 2	-0.15711	8514900
NADH dehydrogenase [ubiquinone] iron-sulfur protein 7, mitochondrial	-0.15326	1689200
NADH dehydrogenase [ubiquinone] 1 beta subcomplex subunit 10	-0.12996	7029300
60S ribosomal protein L26-like 1	-0.10782	1967600
NADH dehydrogenase [ubiquinone] 1 alpha subcomplex subunit 13	-0.09975	5875000
116 kDa U5 small nuclear ribonucleoprotein component	-0.07921	3193500
Small nuclear ribonucleoprotein-associated protein N;Small nuclear ribonucleoprotein-associated proteins B and B;Small nuclear ribonucleoprotein-associated protein	-0.06455	6217400
Probable ATP-dependent RNA helicase DDX5	-0.04989	3391000
Nucleolar and spindle-associated protein 1	-0.04912	5025600
ADP/ATP translocase 3;ADP/ATP translocase 1	-0.03123	31640000
Putative pre-mRNA-splicing factor ATP-dependent RNA helicase DHX15	-0.02936	5065500
Leydig cell tumor 10 kDa protein homolog	0.018024	19225000
Small nuclear ribonucleoprotein Sm D3	0.019762	10831000
Tricarboxylate transport protein, mitochondrial	0.031802	12638000
Cytochrome c1, heme protein, mitochondrial	0.049054	19848000
Coatomer subunit alpha;Xenin;Proxenin	0.060528	2734400
Structural maintenance of chromosomes protein 2	0.065196	2251100
ATP-dependent RNA helicase A	0.088566	12243000
Zinc finger C2HC domain-containing protein 1A	0.107924	4197800
Mitochondrial inner membrane protein	0.110623	38275000
ATP synthase subunit d, mitochondrial	0.130865	4339000
Protein FAM162A	0.134941	8673100
DENN domain-containing protein 1A	0.141279	2693100
Nucleolar RNA helicase 2;ATP-dependent RNA helicase DDX50	0.141709	1885800
Mitochondrial 2-oxoglutarate/malate carrier protein	0.163035	8736800
ATP synthase subunit O, mitochondrial	0.189048	53472000
ATP synthase subunit g, mitochondrial	0.223793	4002800
Nuclear mitotic apparatus protein 1	0.227904	1028000
2-5-oligoadenylate synthase 3	0.230215	21789000
Heterogeneous nuclear ribonucleoproteins A2/B1	0.257096	1852200
ATP synthase subunit b, mitochondrial	0.266641	33536000
Mitochondrial carrier homolog 2	0.271025	22809000
Serine/threonine-protein phosphatase;Serine/threonine-protein phosphatase PP1-alpha catalytic subunit	0.281092	10287000
Guanine nucleotide-binding protein G(i) subunit alpha-2;Guanine nucleotide-binding protein G(t) subunit alpha-1;Guanine nucleotide-binding protein G(i) subunit alpha-1;Guanine nucleotide-binding protein G(t) subunit alpha-2;Guanine nucleotide-binding protein	0.297494	12025000
DNA replication licensing factor MCM3	0.298541	5028600
Voltage-dependent anion-selective channel protein 3	0.307597	18127000
Structural maintenance of chromosomes protein;Structural maintenance of chromosomes protein 4	0.312132	3628500
Cytochrome c oxidase subunit 2	0.315237	33355000
Cytochrome c oxidase subunit 5A, mitochondrial	0.315673	4590000
Calcium-binding mitochondrial carrier protein Aralar1	0.319585	2377100
Sideroflexin-1	0.328457	15640000
Leucine-rich repeat and calponin homology domain-containing protein 4	0.335397	7403500
ATP synthase subunit gamma;ATP synthase subunit gamma, mitochondrial	0.372434	12348000
Histone H1.5	0.37395	5444700
Peroxiredoxin-1	0.374473	40821000
Monofunctional C1-tetrahydrofolate synthase, mitochondrial	0.401845	551560
Cytochrome b-c1 complex subunit 2, mitochondrial	0.407625	10784000
Protein flightless-1 homolog	0.415212	9176300
Cytochrome b-c1 complex subunit 8	0.463993	968620
2-oxoglutarate dehydrogenase, mitochondrial	0.551704	3446500
CAD protein;Glutamine-dependent carbamoyl-phosphate synthase;Aspartate carbamoyltransferase;Dihydroorotase	0.602184	17423000
Kinesin-like protein KIFC1	0.671511	4051100
	0.684884	5722600
60S ribosomal protein L29	0.885044	26883000
POTE ankyrin domain family member F	1.04693	100090000
Calcium-binding mitochondrial carrier protein Aralar2	1.07619	1215000
AP-1 complex subunit gamma-1	1.17703	13414000
