# Supplementary material for: LRBA regulates actin cytoskeleton dynamics through NMIIA during B cell immune responses
Source: EMBO Rep. 2026 Jun 12;27(14):3982–4010. doi: 10.1038/s44319-026-00831-3 (PMC13400755; doi:10.1038/s44319-026-00831-3)
Supplement: Supplementary file 3 — Source data Fig. 1 [file 44319_2026_831_MOESM3_ESM.zip › Figure 1C/GO analysis.xlsx]

## Sheet: Tabelle1
GO Term	(-) LOG10 corrected p-value
actin filament organization	6.34486
supramolecular fiber organization	4.63451
actin cytoskeleton organization	3.78516
cellular localization	3.67778
actin filament-based process	3.33348
cytoskeleton organization	2.64397
cytoskeleton-dependent cytokinesis	2.44249
cytokinesis	2.40561
protein localization	1.5986
cellular macromolecule localization	1.58004
