# Supplementary material for: LRBA regulates actin cytoskeleton dynamics through NMIIA during B cell immune responses
Source: EMBO Rep. 2026 Jun 12;27(14):3982–4010. doi: 10.1038/s44319-026-00831-3 (PMC13400755; doi:10.1038/s44319-026-00831-3)
Supplement: Supplementary file 3 — Source data Fig. 1 [file 44319_2026_831_MOESM3_ESM.zip › Figure 1G/MYH9 IP normalized to Flag IP.xlsx]

## Sheet: Tabelle1
F1	F2	F3	F4	F5	F6	F7
0.045458	0	0.0434627	0.0327361	0.874274	0.175933	0
0.164022	0	0.0876458	0.11466	0.858848	0.184297	0.332201
0	0	0.00589019	0	0.428982	0.0154535	0
