# Supplementary material for: LRBA regulates actin cytoskeleton dynamics through NMIIA during B cell immune responses
Source: EMBO Rep. 2026 Jun 12;27(14):3982–4010. doi: 10.1038/s44319-026-00831-3 (PMC13400755; doi:10.1038/s44319-026-00831-3)
Supplement: Supplementary file 4 — Source data Fig. 2 [file 44319_2026_831_MOESM4_ESM.zip]

Archive with 17 entries (17 files):
- Figure 2A/Transwell Migration LCL cells.xlsx
- Figure 2B/Kymograph HD.png
- Figure 2B/Kymograph LRBA-P2.png
- Figure 2B/Kymograph LRBA-P3.png
- Figure 2C/Speed microchannel migration LCL cells.xlsx
- Figure 2D/HD_F-actin.png
- Figure 2D/HD_pMLC.png
- Figure 2D/LRBA-P2_F-actin.png
- Figure 2D/LRBA-P2_pMLC.png
- Figure 2E/F-actin front-rear ratio.xlsx
- Figure 2E/pMLC front-rear ratio.xlsx
- Figure 2F/HD_LRBA.png
- Figure 2F/HD_Merge.png
- Figure 2F/HD_pMLC.png
- Figure 2G/LRBA front-rear ratio.xlsx
- Figure 2G/Pearson's Coefficient LRBA and pMLC.xlsx
- Figure 2H/Cells passing through constrictions.xlsx
