# Supplementary material for: LRBA regulates actin cytoskeleton dynamics through NMIIA during B cell immune responses
Source: EMBO Rep. 2026 Jun 12;27(14):3982–4010. doi: 10.1038/s44319-026-00831-3 (PMC13400755; doi:10.1038/s44319-026-00831-3)
Supplement: Supplementary file 4 — Source data Fig. 2 [file 44319_2026_831_MOESM4_ESM.zip › Figure 2A/Transwell Migration LCL cells.xlsx]

## Sheet: Tabelle1
	HD						LRBA-P1 + LRBA-P2
Basal	0.25	0.32	0.3	0.2	0.3	0.31	0.05	0.25	0.3	0.4
CXCL12	1.5	2.5	4	4.2	5.8	6	0.3	0.4	1	1.08
