# Supplementary material for: LRBA regulates actin cytoskeleton dynamics through NMIIA during B cell immune responses
Source: EMBO Rep. 2026 Jun 12;27(14):3982–4010. doi: 10.1038/s44319-026-00831-3 (PMC13400755; doi:10.1038/s44319-026-00831-3)
Supplement: Supplementary file 4 — Source data Fig. 2 [file 44319_2026_831_MOESM4_ESM.zip › Figure 2C/Speed microchannel migration LCL cells.xlsx]

## Sheet: Tabelle1
HD	HD + Blebbistatin	LRBA-P2	LRBA-P2 + Blebbistatin	LRBA-P3	LRBA-P3 + Blebbistatin
10.4	7.94316	21.12	15.3	7.73	4.47
8.04	9.58092	9.22	12.42	9.79	16.07
5.61	2.51134	13.04	4.83	10.7	18.13
6.31	5.47734	18.2	5.6	8.51	2.86
7.14	2.07787	14.96	8.62	25.09	7.89
7.03	4.66	10.98	9.19	13.51	10.44
15.11	2.61	21.98	11.37	17.85	12.11
14.26	6.94	7.27	6.13	22.16	7.08
3.99	4.36	10.48	6.89	15.3	11.94
9.02	4.73	12.76	6.52	8.17	10.47
9.01	8.61	11.7	7.5	7.24	4.95
9.99	4.82	17.22	2.19	9.81	2.87
14.55	9.77	6.18	5.29	9.13	3.65
8.92	6.04	12.97	7.78	11.81	3.38
6.68	10.36	16.89	8.9	7.51	9.49
11.14	12.27	7.3	2.72	8.54	4.39
10.28	5.16	14.96	12.98	14.13	9.05
5.67	6.04	14.99	9.24	14.53	6.53
11.78	5.33	13.19	5.84	8.38	6.45
8.29	11.19	10.61	1.76	9.9	9.6
6.92	4.4	15.15	2.87	10.06	5.81
11.12	7.19	15.27	8.29	10.59	7.86
7.91	5.61	9.85	2.18	7.88	6.17
10	8.01	6.57	7.45	17.74	11.28
8.08	4.82	9.37	5.3	11.62	4.08
12.4	5.79	12.32	7.03	11.78	9.28
10.86	4.86	13.63	5.28	9.9	12.17
8.52	5.88	13.74	4.47	17.65	7.64
3.18	3.35	19.26	5.56	13.95	5.68
12.32	6.12	14.68	8.62	9.23	5.64
5.21	5.38	10.37	3.58	20.08	10.09
7.48	8.82	11.01	4.33	12.47	5.75
3.88	8.57	20.2	14.87	14.61	4.82
4.71	4.82	14.9	8.11	17.91	2.4
6.66	6.7	18.36	8.47	15.12	5.61
5.32	6.13	15.42	6.21	6.32	5.89
7.7	10.58	13.79	6.86	4.23	8.8
10.51	7.55	17.66	8.76	5.23	6.01
8.4	2.86	23.63	7.3	16.44	8.94
9.15	4.09	15.54	7.64	15.17	6.51
4.53	5.88	11.66	8.59	11.6	8.4
4.64	1.99	13.63	8.26	6.58	6.36
3.58	2.73	10.57	12.86	8.84	3.72
6.63	5.4	7.76	9.12	10.29	7.48
10.62	3.26	11.23	8.39	15.61	9.54
7.82	6.91	13.64	4.34	12.96	6.82
4.84	7.32	10.02	4.83	17.18	9.52
8.74	7.43	16.5	10.53	7.74	5.42
6.63	3.83	6.28	10.85	5.87	6.9
9.7	6.05	17.65	4.64	9.25	9.56
8.3	4.43	15.51	9.33	15.03	7.17
7.6	11.22	27.33	7.28	9.49	10.09
4.63	3.03	11.47	7.5	8.02	5.79
7.13	3.87	13.19	10.01	7	7.38
10.06	4.7	6.29	7.6	11.98	5.44
11.92	3.29	22.48	3.66	10.81	12
11.82	5.02	13.32	10.78	15.47	6.7
12.2	2.04	18.14	9.82	10.15	6
11.47	5.84	20.77	6.8	9.81	10.37
6.3	9.11	22.17	6.11	9.53	8.97
13.41	7.78	9.81	5.38	9.97	6.39
7.84	11.41	7.67	6.65	14.27	4.93
12.66	6.88	11.21	9.49	9.53	9.54
10.47	7.27	8.67	7.65	19.73	8.93
5.25	5.58	6.76	4.94	9.95	3.07
5.98	8.28	15.49	7.54	9.69	3.04
6.45	3.09	9.33	10.74	12.29	3.52
4.25	4.77	13	9.17	10.58	6.04
9.67	6.06	11.41	6.83	8.99646	3.17
7.44		16.95	3.47	12.3569	3.94
5.45		16.98	2.97	9.0876	3.8
4.43		17.72	8.04	11.1303	2.53
5.26		14.3	8.04	7.71114	2.78
5.23		8.76	9.8	5.94551	8.06
13.83		9.3	7	4.12996	5.17
7.95		23.62	1.79	11.3925	4.94
9.46		18.14	6.31	11.0357	2.59
5.8		7.84	9.38	10.6749	3.33
16.61		10.5	11.74	5.09632	1.27
16.98		8.17	7.75	9.00042	4.54
13.43		9.54096	8.64	9.3636	6.53
9.08		10.948	12.46	10.6837	1.11
6.01		9.0954	6.22	12.88	2.12
3.43		16.4216	6	21.042	4.18
4.35		24.2517	5.85	11.2929	3.87
15.81		26.4011	6.34	13.9415	6.22
2.95		9.52068	9.78	11.956	6.61
3.96		20.9416	8.63	17.6471	9.92
6.4		25.9729	4.88	27.3566	5.05
2.26		10.8297	10.69	13.46	8.52
3.69			8.02	8.16	7.76
16.61			5.88	6.72	3.04
			4.83	7.04	11.94
			7.11	5.8	6.13
				9.85	4.51
				17.58	9.18
				21.11	5.69
				10.02
				13.35
				14.8
				7.45
				7.13
				13.72
				6.65
				23.55
				10.02
				20.08
				21.13
				9.61
				18.95
				14.95
				11.6
				14.78
				14.55
				9.33
				13.7
				12.91
				19.57
				12.09
