# Supplementary material for: LRBA regulates actin cytoskeleton dynamics through NMIIA during B cell immune responses
Source: EMBO Rep. 2026 Jun 12;27(14):3982–4010. doi: 10.1038/s44319-026-00831-3 (PMC13400755; doi:10.1038/s44319-026-00831-3)
Supplement: Supplementary file 4 — Source data Fig. 2 [file 44319_2026_831_MOESM4_ESM.zip › Figure 2G/LRBA front-rear ratio.xlsx]

## Sheet: Tabelle1
HD
0.557337
0.977175
0.699176
0.584314
1.00882
0.520196
0.468547
0.300928
0.721554
0.411717
0.994481
0.676044
0.984468
1.06872
1.18625
1.14493
0.865212
0.674296
0.523517
0.749499
0.618411
0.776929
0.630583
0.646744
1.12426
1.22205
0.498839
0.560679
0.725928
0.423373
0.282638
0.424795
