# Supplementary material for: LRBA regulates actin cytoskeleton dynamics through NMIIA during B cell immune responses
Source: EMBO Rep. 2026 Jun 12;27(14):3982–4010. doi: 10.1038/s44319-026-00831-3 (PMC13400755; doi:10.1038/s44319-026-00831-3)
Supplement: Supplementary file 4 — Source data Fig. 2 [file 44319_2026_831_MOESM4_ESM.zip › Figure 2H/Cells passing through constrictions.xlsx]

## Sheet: Tabelle1
HD	LRBA-P2	LRBA-P3
92.8571	80	66.6667
100	64.7059	35.4839
87.5	58.3333	68.5714
78.5714	54.5455	67.5
86.3636		72
