# Supplementary material for: LRBA regulates actin cytoskeleton dynamics through NMIIA during B cell immune responses
Source: EMBO Rep. 2026 Jun 12;27(14):3982–4010. doi: 10.1038/s44319-026-00831-3 (PMC13400755; doi:10.1038/s44319-026-00831-3)
Supplement: Supplementary file 5 — Source data Fig. 3 [file 44319_2026_831_MOESM5_ESM.zip]

Archive with 49 entries (49 files):
- Figure 3A/Ramos LRBA-KO_0 sec.tif
- Figure 3A/Ramos LRBA-KO_15 sec.tif
- Figure 3A/Ramos LRBA-KO_30 sec.tif
- Figure 3A/Ramos LRBA-KO_300 sec.tif
- Figure 3A/Ramos LRBA-KO_5 sec.tif
- Figure 3A/Ramos LRBA-KO_60 sec.tif
- Figure 3A/Ramos WT_0 sec.tif
- Figure 3A/Ramos WT_15 sec.tif
- Figure 3A/Ramos WT_30 sec.tif
- Figure 3A/Ramos WT_300 sec.tif
- Figure 3A/Ramos WT_5 sec.tif
- Figure 3A/Ramos WT_60 sec.tif
- Figure 3B/F-actin Mean Fluorescence Intensity.xlsx
- Figure 3C/pSyk MFI normalized to WT 0min.xlsx
- Figure 3C/Ramos LRBA-KO_pSyk-PLCg2_0min.fcs
- Figure 3C/Ramos LRBA-KO_pSyk-PLCg2_1min.fcs
- Figure 3C/Ramos LRBA-KO_pSyk-PLCg2_3min.fcs
- Figure 3C/Ramos LRBA-KO_pSyk-PLCg2_5min.fcs
- Figure 3C/Ramos WT_pSyk-PLCg2_0min.fcs
- Figure 3C/Ramos WT_pSyk-PLCg2_1min.fcs
- Figure 3C/Ramos WT_pSyk-PLCg2_3min.fcs
- Figure 3C/Ramos WT_pSyk-PLCg2_5min.fcs
- Figure 3D/pPLCy2 MFI normalized to WT 0min.xlsx
- Figure 3D/Ramos LRBA-KO_pSyk-PLCg2_0min.fcs
- Figure 3D/Ramos LRBA-KO_pSyk-PLCg2_1min.fcs
- Figure 3D/Ramos LRBA-KO_pSyk-PLCg2_3min.fcs
- Figure 3D/Ramos LRBA-KO_pSyk-PLCg2_5min.fcs
- Figure 3D/Ramos WT_pSyk-PLCg2_0min.fcs
- Figure 3D/Ramos WT_pSyk-PLCg2_1min.fcs
- Figure 3D/Ramos WT_pSyk-PLCg2_3min.fcs
- Figure 3D/Ramos WT_pSyk-PLCg2_5min.fcs
- Figure 3E/Ramos LRBA-KO_Calcium Flux_anti-IgM.fcs
- Figure 3E/Ramos LRBA-KO_Calcium Flux_Ionomycin.fcs
- Figure 3E/Ramos WT_Calcium Flux_anti-IgM.fcs
- Figure 3E/Ramos WT_Calcium Flux_Ionomycin.fcs
- Figure 3F/Area under the curve calcium release.xlsx
- Figure 3G/Ramos LRBA-KO_15min_BCR+DAPI.tif
- Figure 3G/Ramos LRBA-KO_1min_BCR+DAPI.tif
- Figure 3G/Ramos LRBA-KO_30min_BCR+DAPI.tif
- Figure 3G/Ramos LRBA-KO_5min_BCR+DAPI.tif
- Figure 3G/Ramos LRBA-KO_60min_BCR+DAPI.tif
- Figure 3G/Ramos WT_15min_BCR+DAPI.tif
- Figure 3G/Ramos WT_1min_BCR+DAPI.tif
- Figure 3G/Ramos WT_30min_BCR+DAPI.tif
- Figure 3G/Ramos WT_5min_BCR+DAPI.tif
- Figure 3G/Ramos WT_60min_BCR+DAPI.tif
- Figure 3H/BCR Polarization Index.xlsx
- Figure 3I/pMLC normalized to 0 min.xlsx
- Figure 3I/pMLC Western Blot.png
