# Supplementary material for: LRBA regulates actin cytoskeleton dynamics through NMIIA during B cell immune responses
Source: EMBO Rep. 2026 Jun 12;27(14):3982–4010. doi: 10.1038/s44319-026-00831-3 (PMC13400755; doi:10.1038/s44319-026-00831-3)
Supplement: Supplementary file 5 — Source data Fig. 3 [file 44319_2026_831_MOESM5_ESM.zip › Figure 3B/F-actin Mean Fluorescence Intensity.xlsx]

## Sheet: Tabelle1
	Ramos WT						Ramos LRBA-KO
time (s)	0	5	15	30	60	300	0	5	15	30	60	300
	58678	94057	120125	118658	77231	68954	60123	76471	75267	96488	54362	55340
	63763	97409	123120	107280	63608	66651	73154	68461	90441	101072	49484	50628
	67392	90201	128789	118951	75494	67717	76654	72602	82180	117479	48028	58894
	60122	76160	109768	150530	72051	67987	63525	77891	76654	112999	50413	59618
	72704	75166	134575	120712	57024	66830	68440	85919	95524	111797	53468	55575
	67767	104136	117245	118100	64849	63065	67511	66246	83792	117766	52909	53157
	60628	121812	114907	102340	60066	67258	78302	85145	82317	102756	57441	49793
	73608	92727	110852	108420	72920	60964	68237	81807	66433	111409	57274	66171
	60028	86193	124122	142171	60244	65654	62039	94352	69346	97153	61514	57075
	61076	104601	107553	114994	74626	73565	70280	77786	93323	109491	53005	50080
	76871	94564	133813	110095	77611	63663	71575	85637	84594	97781	53876	57036
	55955	103198	134757	111251	81714	63893	77628	87132	87169	99078	44761	59671
	58907	75929	108691	125781	80838	62342	78459	79437	80669	119199	52194	70056
	63961	109721	110171	119913	76643	73986	61609	77965	72771	94434	51865	55894
	66617	89784	116273	119936	84663	63125	73228	86957	86075	114633	55225	64682
	63270	139854	120536	136794	56260	64789	62613	88385	82807	119275	59750	63488
	69054	97397	137029	141166	85763	56679	75450	85051	94407	119383	51956	59599
	77598	90601	125467	133246	62116	69783	72550	80671	86241	91941	54449	54617
	72658	112882	121358	118563	82654	61103	71161	84719	93050	102172	51406	66092
	75289	99878	121797	111371	76655	63783	65587	86300	86868	103756	60438	61688
	62036	94398	129268	127626	66297	68824	72874	86429	85404	103567	54121	53089
	69841	105029	120195	110862	62623	66090	66491	69938	91998	101318	53759	47484
	62884	85099	112139	135712	77856	60505	60371	75898	105715	107411	60600	55162
	67702	99505	134952	120963	68870	64374	73264	76763	90054	104347	48009	62852
	62501	88134	121857	135915	80014	66584	63344	67950	108598	119291	58984	51863
	76196	88498	147031	125400	63768	68719	69513	73185	93587	100053	60074	60168
	72154	91828	127985	137717	83161	63767	72282	84480	119734	127885	51795	54153
	72458	96986	144668	117821	80937	55311	74299	103337	98320	113778	52869	53348
	64620	74045	140762	121516	69851	63212	75933	65732	110401	124050	51530	49273
	66892	95760	122422	135619	55678	56679	72750	76714	99449	104056	64537	50680
	78445	87825	151124	136719	52234	63530	56296	75559	111995	117900	55406	46939
	73864	87365	151410	137133	67461	66683	66839	75442	71479	111345	59537	55835
	64487	76697	121181	142535	66645	70172	60871	73231	96428	116794	56610	59505
	64575	95005	128698	128634	71388	65916	62073	93354	96499	127983	65671	48960
	61353	89983	102941	135101	60502	74265	66225	71749	94801	127150	65851	54792
	61427	73754	110653	146791	50705	69534	57248	81153	94495	119567	61057	57818
	75725	96409	119900	128112	63823	62244	54916	92518	71554	124352	58353	53697
	72877	83271	120071	113362	71458	68672	64909	75013	78082	129069	58378	55387
	59155	74968	121094	129679	63559	65996	75950	67207	86657	110219	53373	55880
	75317	101187	135771	135602	75460	70564	61757	71391	77122	95848	61967	48943
	69494	90281	134273	145248	64108	70507	74789	83002	85460	107526	64299	48132
	72348	72243	113567	138963	52638	65431	69009	78930	74300	103679	64509	53312
	69027	97017	114364	128051	69808	74374	59580	76299	90341	109301	65877	54457
	67924	112328	102269	140826	69318	68219	55830	78055	85759	92025	56065	50252
	74690	85042	98561	126132	73397	68540	59495	85680	80591	110534	59839	55730
	74750	77339	100541	137560	72544	63948	66152	70376	84350	108893	59208	57282
	73060	98937	119951	135974	67722	63097	64453	78106	84157	103244	57712	53479
	74318	88886	136215	133744	63381	64498	67582	75283	81117	97016	69205	54903
	74661	97078	117889	111236	70225	51558	70893	83509	87214	101915	61288	57931
	68047	74421	100065	152772	72384	64841	65712	86906	86282	91162	52009	53546
	56828	86474	110984	160096	74062	65220	61158	69762	86507	120368	58611	59473
	54797	84174	106580	133331	77154	67128	76243	64869	90314	100073	59121	57027
	77645	130051	116510	129205	90596	55144	61913	65748	74203	98900	51634	42175
	70206	96105	132893	137251	67632	69280	72372	83831	100530	108220	60227	59106
	71566	87281	114355	131019	78512	63501	53605	76402	95985	111359	52805	46468
	64787	109805	104482	147826	56275	67867	66637	71725	74441	92266	58308	55273
	67431	98588	91683	142125	61578	64141	62563	67302	74876	94205	56302	55924
	66321	91486	110527	146027	55483	68581	61089	83868	71424	126584	49308	58610
	62198	86380	100993	116916	73824	62613	53011	71307	99123	118840	61501	54993
	76368	97946	123198	133868	57524	58611	62197	78169	70571	109724	63616	59117
	71835	87107	95798	140416	72667	53073	66495	71179	86962	117142	60510	54673
	74871	99613	110095	146415	58180	67080	55225	75990	94966	93662	53509	54571
	90482	86031	95933	133513	82551	67096	58236	72082	100426	98690	51524	54861
	61665	93220	105911	126376	80240	73336	51720	74901	88457	106240	55893	58988
	69532	88791	114239	134240	65699	74674	63993	71905	69151	88232	56888	54449
	60776	82338	114896	140768	58770	63892	61518	83700	87725	96691	56252	53056
	69994	100676	104430	145367	57672	48873	68272	75941	81039	74847	57342	61659
	63341	104684	128426	138593	63017	64237	72587	74469	87902	102170	57805	64639
	64273	78569	116043	143783	58495	57181	68679	66908	90812	110159	51772	53785
	62650	101376	111007	138205	61250	59213	49362	78326	69733	100129	49555	54328
	70762	95301	109395	143867	66089	75938	60275	96256	88532	105456	61336	54599
	67616	98418	114130	127229	64535	61509	64568	63307	60975	104605	62561	53154
	66173	97770	122953	141603	64681	59112	68554	81912	81731	102689	60924	50788
	71065	98857	113042	137435	66411	47384	55114	80622	90872	86981	64223	58233
	62908	87857	117804	127481	61889	69278	54042	85210	84195	102640	63022	55166
	73031	101840	129855	113129	73288	67620	59623	75791	92617	98409	53624	51374
	72511	76296	135128	150490	76818	70379	56144	75793	82328	111414	63766	43771
	66246	80041	109267	139073	70336	69824	69409	65700	88406	84353	43492	50728
	66682	83712	134089	132200	65826	66624	87789	77590	76813	95215	50113	48887
	72428	84974	115619	135800	73882	69084	61065	74721	74425	91536	61624	50061
	78315	84460	124385	137929	73316	58399	56593	76864	78197	102058	50176	56326
	69798	80645	139504	132599	75952	54329	61561	79825	92993	89975	54268	53283
	68558	92874	103733	131983	57000	70546	63426	60435	92219	73438	52527	47416
	72380	94219	104928	140382	64393	61730	61131	70356	74989	76567	48769	54495
	71636	84006	110909	100263	69721	68512	65591	77826	94037	87902	57443	55089
	77199	87392	99242	104380	71786	58144	59509	77004	83471	91060	52666	51082
	67025	84272	115209	139736	74513	51038	68321	83507	79076	82159	57217	52261
	66552	80373	114373	118317	73286	65691	63057	78110	72790	87467	64567	55466
	59396	78132	103240	142982	59359	64997	51589	85401	76565	77846	58929	51675
	66214	95535	123273	138141	65327	63904	62526	84528	77176	86488	60620	48326
	64894	78377	118406	134578	82650	56969	73702	88837	70560	85450	50014	45164
	62477	78038	113964	102981	62806	71216	68946	65171	82996	95937	52709	43637
	60791	82667	93415	144978	76671	67057	76625	87819	77179	81678	56148	50786
	71961	82730	106963	145119	60199	68916	65648	75544	83759	101546	55175	44461
	62783	76487	118016	153059	62334	77363	71161	85737	71111	99342	53729	40201
	73117	73496	122724	134378	62908	64366	69710	80932	82879	84916	59814	51881
	68635	86534	112750	131813	70447	58533	69066	86282	74555	91466	61778	59588
	68678	82260	127464	129875	59432	67968	61567	51672	84638	91876	60208	54303
	72106	89334	110181	137166	60632	63951	70613	66877	78600	87092	57826	47284
	62981	92525	116647	149294	71766	69246	76772	74164	99039	93050	62090	49504
	67672	88479	101319	128409	59882	68066	65709	66165	86317	102815	54300	44761
	71357	79085	100366	133585	52383	56582	72554	69858	94002	100170	68307	53558
	65659	101899	123945	131828	66750	55998	56616	61479	85444	102371	59901	52005
	60868	82471	125416	172715	48615	65742	63039	63353	87101	103195	62473	45052
	79689	79393	108186	137737	59185	55421	62337	76442	82349	95097	62541	52453
	61855	89483	118812	154864	48641	69001	57444	78992	108381	93895	58894	48395
	60627	83250	101520	128746	64452	62899	51070	80615	79376	98208	63473	48161
	66065	69153	121086	148565	71552	63460	52415	65489	89820	90241	53313	53326
	58876	80588	114276	130232	65526	69002	61608	72741	94030	86657	48947	49278
	72740	76019	110506	134379	63679	63527	65169	67652	78054	75961	55829	52827
	64027	83689	98834	151375	61515	60572	53853	70549	112254	102226	56734	50789
	66988	82057	102004	132452	61742	71016	55150	53320	100831	86130	58883	45792
	61337	93385	88887	145351	68169	68783	58500	74566	100993	81404	50485	49330
	63870	105080	124253	111872	68778	65043	62664	89191	84630	75374	52270	52363
	67502	96126	95715	145603	51113	67480	60739	73140	87998	87076	56615	36249
	66390	104167	92991	136104	56015	59760	58086	75311	99829	93637	62580	49047
	71976	95655	113802	154363	71633	57592	61106	75917	96448	95068	63415	46119
	71608	117029	98800	122384	68743	49117	60078	73833	94793	100198	54269	46265
	76109	99571	105908	137176	53354	59845	60506	86592	97137	86983	58019	53509
	77317	86373	101837	148960	59613	67389	75080	82716	97926	95692	54256	49568
	69020	79120	102365	146348	60253	60176	65329	73977	114382	81171	47686	57434
	64097	59281	112557	128159	64589	59742	63479	77643	92420	86245	54345	54666
	69460	75946	106193	122130	62185	60570	67861	84233	99839	74201	59410	58562
	66512	91691	125926	141901	63461	70626	66363	75982	78179	80043	57269	41361
	62811	79576	107046	151447	59955	60945	70865	85959	90019	89582	51556	53764
	69446	84607	102881	134948	59456	63310	78310	90706	88375	97240	53831	50576
	72227	85312	99804	155454	60427	63330	69670	76729	93408	77664	44697	50041
	68783	88764	100812	109127	67834	48296	61416	80907	93482	85759	62018	47623
	62721	75249	119264	127775	64086	60137	73592	80358	77568	89719	46745	39217
	80214	87144	127489	138079	59747	61341	64316	67614	78945	95029	57816	44662
	76033	96805	100102	126995	53614	52707	63596	92643	83769	84120	58420	49642
	64719	103235	92023	122575	57727	64478	66680	88626	90199	85763	62521	48985
	65424	85672	125722	140289	68931	74341	60478	84220	98843	103163	54688	47504
	66455	84814	88369	139886	67754	57029	67752	76011	98677	94142	48247	52183
	64619	82444	100039	148174	65399	58809	73365	99653	103921	98849	60669	39512
	95659	88226	98558	126390	67247	65947	71179	84292	89272	98110	49316	56672
	65808	81932	99607	135659	63317	54784	56037	78344	86764	92038	51500	53605
	80484	83452	86813	133705	66423	69385	65835	67880	100832	87591	58783	52760
	63170	75613	105232	127957	53358	68233	71227	80238	80947	78868	55643	49143
	82112	75543	97702	157444	66228	61941	73205	67169	87114	94051	57667	48315
	91481	78198	106076	137571	55221	61705	70881	95796	91861	89338	62365	44650
	86497	87577	119278	134618	53143	63696	56966	77690	88509	93786	46557	49735
	91089	69569	99472	143560	62968	73304	53856	83699	103866	77026	55790	52813
	80957	81152	117309	123367	65164	78026	60673	75451	77678	83967	50987	52325
	92484	79487	83278	124134	64276	59168	70171	83226	91786	83277	49741	52276
	84921	71930	80963	144247	69333	65394	71616	69462	71546	95268	69070	47892
	113942	88890	96363	137332	65156	64221	72888	78578	91614	90875	64511	59504
	98471	64012	112357	108536	67506	74364	59242	79058	107658	87409	63662	49718
	86554	81059	100948	134615	69307	66160	67219	85448	82949	89816	57084	50281
	101372	94342	84543	133923	62311	60623	71996	66815	94414	76101	65875	48236
	89190	82953	120085	165234	64250	62286	69862	86431	105792	87605	61649	57563
	82485	90764	95045	135890	57256	61854	70268	77584	70558	89874	52464	53490
	92303	82111	86046	138199	71167	56042	66148	93406	97956	87249	55463	54213
	100006	97374	94605	130210	69313	53422	81431	86063	96752	94064	57809	48067
	124934	90107	97049	126639	63887	61888	75551	89346	100012	91492	58856	51713
	97345	79588	97884	138379	65889	66876	72466	85427	97825	88978	61517	43463
	91570	72644	108339	133291	66578	60572	67876	76028	96391	80724	58076	43807
	90858	70156	102740	142379	65641	54691	66375	80890	91071	85368	58712	47268
	98865	70660	109409	170533	61257	64868	59814	71719	94838	93015	50179	45767
	96018	63312	108718	143638	58361	63347	60682	104556	93589	93425	51891	51634
	99539	78571	103772	157428	62099	58168	79681	75047	98467	98848	63139	46246
	102944	72159	105020	119707	61073	64377	70823	91754	95581	81994	70556	49517
	92229	65537	100080	101321	64226	58566	56932	72319	102249	94455	55672	57763
	86374	74685	112971	127272	51757	71403	65737	77645	104172	97682	72097	53013
	95687	84357	141531	129292	65613	59033	63773	76099	77519	75677	51635	45442
	96915	70912	101828	119691	78128	61718	73779	77951	82444	76984	48036	52623
	94441	73513	96944	86102	76924	70472	71551	76073	91538	79275	63339	44221
	93807	83082	101399	117230	93477	62480	64939	77576	92565	85747	53957	49819
	93917	79650	121677	121306	77221	68162	60317	81324	91350	92226	54719	45159
	88788	96258	93862	125490	79389	67896	71619	89655	91929	89247	53774	53618
	83225	90469	82279	114027	77463	62730	74388	69838	77544	95888	64064	49212
	81939		95281	132891	74691	60675	52527	66985	102025	86281	68767	54228
	78820		78184	127026	106801	58398	69015	69643	88863	94328	56275	48290
	95725		106270	144746	88307	64523	71272	85378	105538	92169	67059	64606
	105402		110458	123882	83629	70291	65094	64211	91289	95033	53985	42782
	84944		90306	133512	91767	59709	71818	81718	103183	84737	56165	49607
	110130		111419	139331	82063	63931	59901	70393	93402	96630	46867	57887
	100998		93302	108305	91038	51599	65666	74521	91880	76871	58678	64108
	70297		89708	125585	85997	59781	58524	71990	101632	84853	58916	49434
	80913		94742	100524	86246	70683	72222	66403	106536	70967	63203	52222
	86049		108934	122068	79161	68467	73542	85729	97035	76702	55605	59210
	92251		105515	138335	74067	70507	63504	83501	86062	75245	52879	53075
	85041		94401	128345	80914	67143	66681	73453	81467	70311	63816	54697
	87227		107603	113780	98353	68834	59387	76721	75017	85048	61860	51166
	87590		106404	127107	81433	56298	65302	62407	97110	78933	64663	52466
	89649		89235	110619	102556	72550	59093	77612	93769	84386	63432	45845
	86262		89067	106841	93483	88942	49685	69960	106054	92185	61638	52240
	76877		103990	95585	96924	80600	63310	80527	91173	63799	63815	46510
	95226		94174	122282	74015	70815	49901	55002	88443	88618	58047	45983
	95941		111770	136688	87395	73345	63729	51470	91642		61120	44007
	83656		79876	115891	85906	76055	62517	70916	93743		59695	48405
	85137		101439	120341	82883	64949	58648	78599	96163		53455	46140
	82554		112368	137154	75421	77835	64533	73706	93359		57321	54413
	89288		104201	124101	104328	76568	69449	70879	86260		62101	51319
	70706		108954	104674	72465	86841	54583	78778	85586		54464	50312
	87398		104037	111769	91172	83338	60643	69008	98085		61049	54980
	89763		98287	129893	101830	79956	74153	77649	110852		64484	52522
	89101		92982	120656	87149	78623	66357	75501	87100		69983	49972
	94195		84904	130457	94866	78728	67462	73483	99334		62708	43399
	76103		96334	133641	83687	61931	69829	77717			57878	47630
	100105		115454	101253	84416	80374	67587	82707			73629	46308
	87907		119150	132127	83036	83875	68154	67504			63669	46928
	96422		106153	127835	104350	86757	55494	77494			67064	48611
	87074		107393	133482	81392	71752	61984	73576			64514	56216
	90024		105191	134491	74390	66888	64267	72502			66285	58975
	85373		113114	120918	89044	72674		63255			61968	51332
	77150		132011	143183	71260	77399		69408			55579	47422
	76953		106780	120504	72403	60200		76396			54179	50255
	69684		98450	112038	74557	74253		66887			62521	52476
	92250		124262	117925	78670	78078		73998			51451	49734
	93048		115871	124231	86910	74437		79195			57927	50000
	88931		133258	131045	89602	76813		73417			61033	45673
	85498		108685	133863	80357	74772		72077			53221	54037
	93705		118156	134352	83456	95233		68033			56448	53623
	68544		104948	141195	79673	53421					59475	48517
	79754		124558	118786	91425	55286					62052	50048
	93198		97285	122395	79628	67526					64104	43724
	97294		111290	146009	81855	66895					61929	45512
	92441		130872	114072	87412	61542					62758	35800
	89856		119727	127156	81010	80928					64515	44281
	92374		117700	117406	78063	62573					68305	54680
	103295		107979	153116	64488	78525					67246	45936
	71541			138765	75272	57725					65169	43209
	87584			126893	100001	71081					60008	40800
	84242			127073	75997	73537					57475	42667
	95132			112986	94235	71585					55980	46797
	86683			116744	75231	77413					52024	52079
	80920			120851	96878	70835					65374	54734
	99921			130193	103123	64843					53164	52545
	79428			115730	100425	75794					63815	50760
	88386			105764	85354	77869					61552	57870
	103685			109137	81713	95587					59679	67944
	83211			120257	74476	76798					60400	45987
	107925			104954	104069	64828					65846	51060
	97143			122485	79839	76408					55465	49145
	82877			150363	83791	69716					72565	43104
	103744			121037	78881	79126					71081	40855
	80988			127551	68063	56696					55589	52075
	86403			113770	80407	58856					61411	50860
	84131			112659	84297	73233					61646	50709
	80731			136523	95830	55457					67466	37177
				119625	74023	85561					55009	48677
				111417	81085	51574					62570	39389
				120178	79517	60476					64400	37156
				124479	75384	74932					70789	38874
				135903	88362	85396					58935	41957
				111728	74581	83230					63108	43044
				126067	69793	67773					67207	36996
				104424	83309	69583					55200	43497
				116304	76987	89959					65643	38980
				130521	99726	91915					66372	47358
				121281	84068	73375					66044	41790
				106955	70898	68147					73980	40984
				124119	84654	85754					69117	45444
				123029	84961	73857					59947	51010
				148576	83573	88642					60908	43086
				138390	82087	76354					54697	44364
				120938	77948	76460					58868	49863
				91679	80596	80720					62633	43670
				127056	114191	86234					54761	39238
				126219	81651	93778					58506	43455
				130318	73171	79706					50471	44946
				118320	74286	74205					63895	42274
				133899	105224	88362					64062	44300
				114201	84425	81374					52870
				115593	87843	115991					60669
				121696	84274	88552					64137
				131762	87071	83175					66512
				120506	78400	92056					66434
				111889	86795	91838					47331
				101879	82361	87285					58783
				115061	75463	89317					58542
				120891	94782	86541					58685
				118146	78268	80088					51952
				123251	80571	84910					63737
				122784	80233	77752					55189
				141303	83772	76143					60456
				101258	81260	94135					57989
				111064	79141	74095					53825
				101629	82780	69457					66658
				116012	86243	65704					60338
				92020	94473	78305					56381
				113986	84223	81376					52203
				123688	86280	75408					59997
				113826	86697	71575					56803
				113370	81270	83752					60270
				116524	78875	81436					65027
					80604	80261					60023
					62416	69464					67036
					93819	69723					62487
					82352	78840					63849
					82568	61298					63263
					83006	84944					50209
					98178	76337					58458
					91339	85755					58657
					76302	80431					68145
					84509	82619					57635
					68492	83767					61096
					77627	94710					58338
					87432	85807					58302
					86257	90829					58599
					80371	76471					49422
					79282	74632					55766
					72909	89300					59616
					79955	74613					51509
					79175	76879					60651
					62867	73327					53668
					69781	83711					65275
					85464	90751					60674
					89346	78647					63566
					83040	73075					57531
					77412	81502					52759
					102492	71459					67448
					80144	79623					57775
					76366	87586					58562
					82374	74272					52298
					92709	83007					60296
					68460	88820					56472
					92161	81072					60323
					76661	82296					65702
					67608	89506					61564
					64271	83140					70700
					80515	84181					51019
					92896	86262					60420
					90165	70152					60934
					78329	86540					57665
					95050	80784					65714
					84333	82125					57537
					79034	77788					63678
					91654	69035					57727
					63030	78539					43523
					73254	83265					68546
					69979	90472					59756
					78113	96429					61708
					75779	74349
					90374	85380
					84081
					85110
					94598
					87125
					86624
