# Supplementary material for: LRBA regulates actin cytoskeleton dynamics through NMIIA during B cell immune responses
Source: EMBO Rep. 2026 Jun 12;27(14):3982–4010. doi: 10.1038/s44319-026-00831-3 (PMC13400755; doi:10.1038/s44319-026-00831-3)
Supplement: Supplementary file 5 — Source data Fig. 3 [file 44319_2026_831_MOESM5_ESM.zip › Figure 3C/pSyk MFI normalized to WT 0min.xlsx]

## Sheet: Tabelle1
time (min)	Ramos WT			Ramos LRBA-KO
0	1	1	1	0.920382	0.676923	0.843844
1	1.37898	1.28308	1.06006	1.1465	0.8	0.975976
3	1.60828	1.48615	1.46246	0.94586	0.88	1.18318
5	1.45541	1.70154	1.46246	0.88535	0.907692	1.32132
