# Supplementary material for: LRBA regulates actin cytoskeleton dynamics through NMIIA during B cell immune responses
Source: EMBO Rep. 2026 Jun 12;27(14):3982–4010. doi: 10.1038/s44319-026-00831-3 (PMC13400755; doi:10.1038/s44319-026-00831-3)
Supplement: Supplementary file 5 — Source data Fig. 3 [file 44319_2026_831_MOESM5_ESM.zip › Figure 3D/pPLCy2 MFI normalized to WT 0min.xlsx]

## Sheet: Tabelle1
time (min)	Ramos WT				Ramos LRBA-KO
0	1	1	1	1	1.32374	0.875	0.422587	0.937611
1	2.94245	2.77841	1.56284	2.3672	2.34173	1.66761	0.721311	2.05348
3	3.83453	3.13068	2.76685	4.51872	2.8741	1.1875	0.868852	3.21747
5	3.50719	3.09375	7.68488	4.88948	2.91727	1.36648	0.959927	3.37968
