# Supplementary material for: LRBA regulates actin cytoskeleton dynamics through NMIIA during B cell immune responses
Source: EMBO Rep. 2026 Jun 12;27(14):3982–4010. doi: 10.1038/s44319-026-00831-3 (PMC13400755; doi:10.1038/s44319-026-00831-3)
Supplement: Supplementary file 5 — Source data Fig. 3 [file 44319_2026_831_MOESM5_ESM.zip › Figure 3F/Area under the curve calcium release.xlsx]

## Sheet: Tabelle1
	Ramos WT			Ramos LRBA-KO
Ionomycin	55394	60756	58060	55684	56148	56979
anti-IgM	14058	13625	13594	11982	12796	11775
