# Supplementary material for: LRBA regulates actin cytoskeleton dynamics through NMIIA during B cell immune responses
Source: EMBO Rep. 2026 Jun 12;27(14):3982–4010. doi: 10.1038/s44319-026-00831-3 (PMC13400755; doi:10.1038/s44319-026-00831-3)
Supplement: Supplementary file 5 — Source data Fig. 3 [file 44319_2026_831_MOESM5_ESM.zip › Figure 3H/BCR Polarization Index.xlsx]

## Sheet: Tabelle1
	Ramos WT					Ramos LRBA-KO
time (min)	1	5	15	30	60	1	5	15	30	60
	0.0361057	0.0620294	0.317022	0.531604	0.351759	0.0296809	0.0848551	0.0483276	0.0336308	0.188515
	0.0882378	0.0785118	0.318582	0.355574	0.306882	0.0483918	0.0282831	0.241809	0.039239	0.10051
	0.0637952	0.0694609	0.0183015	0.606288	0.281652	0.0773439	0.0096829	0.00355688	0.235446	0.0295759
	0.0459177	0.279265	0.0283896	0.289634	0.268037	0.0211602	0.0533595	0.00470608	0.132681	0.387531
	0.0166297	0.0591513	0.538149	0.3623	0.444128	0.035061	0.0660061	0.12172	0.122693	0.169503
	0.063352	0.05131	0.108534	0.457478	0.417583	0.0482196	0.0408448	0.0395854	0.0752007	0.475608
	0.025459	0.0858715	0.112979	0.269483	0.174399	0.0423191	0.0692042	0.0711407	0.0519191	0.243147
	0.0585695	0.011577	0.52387	0.0893557	0.739956	0.0460504	0.0587318	0.0645705	0.0912612	0.0929617
	0.0168357	0.00724908	0.431148	0.108692	0.30208	0.0330671	0.016931	0.0533614	0.120778	0.616619
	0.0519689	0.0359596	0.448185	0.355456	0.366235	0.104987	0.0183461	0.0656407	0.264522	0.480685
	0.0632845	0.0513118	0.593149	0.509462	0.753493	0.00958141	0.0449974	0.0533707	0.0294413	0.244783
	0.0734489	0.034088	0.328406	0.321574	0.359687	0.0212613	0.0334353	0.387415	0.0327617	0.310976
	0.0302497	0.218404	0.0474546	0.414045	0.391574	0.0473131	0.0594397	0.0809984	0.338688	0.239458
	0.0302492	0.219608	0.499305	0.484107	0.179907	0.0535802	0.0191919	0.0197099	0.123636	0.0939732
	0.0525135	0.176153	0.366877	0.582019	0.218177	0.0548713	0.0116918	0.0666186	0.167886	0.228081
	0.0656921	0.0867338	0.162375	0.506717	0.49947	0.0828218	0.00425358	0.0583167	0.0923953	0.339413
	0.0718296	0.105969	0.345274	0.40492	0.569368	0.0485607	0.0157039	0.0345897	0.1853	0.373028
	0.0827706	0.155535	0.0552103	0.528874	0.400347	0.0411065	0.0180339	0.0473626	0.0651692	0.663149
	0.0251785	0.243347	0.578564	0.396056	0.419096	0.0990982	0.0179642	0.014974	0.10103	0.300562
	0.116609	0.0429051	0.184081	0.34338	0.476228	0.0153919	0.0133395	0.0396205	0.0482273	0.24891
	0.106735	0.0910772	0.0287796	0.357623	0.048766	0.0529525	0.0289243	0.117037	0.0686253	0.267856
	0.0689575	0.315848	0.334027	0.166921	0.418049	0.0433675	0.0097598	0.0426342	0.0442062	0.175452
	0.0659149	0.176653	0.131932	0.20081	0.277769	0.0140949	0.00197845	0.16248	0.0414876	0.344115
	0.143948	0.05365	0.222114	0.302058	0.330722	0.0412494	0.00834359	0.0503823	0.235978	0.0599636
	0.162302	0.0110225	0.0557826	0.148568	0.36556	0.0602713	0.02984	0.074422	0.04461	0.152486
	0.0766212	0.0888195	0.0806024	0.0899261	0.474484	0.0287062	0.0125803	0.0595461	0.0433097	0.237612
	0.115485	0.0576261	0.613409	0.435634	0.140518	0.0361363	0.00403035	0.0409012	0.0164912	0.211189
	0.0483619	0.00579047	0.0491021	0.159626	0.0545371	0.065205	0.00407079	0.0750259	0.098614	0.164141
	0.164653	0.0715618	0.399534	0.613281	0.313889	0.031861	0.0236265	0.108275	0.0894769	0.205561
	0.0273008	0.0271129	0.501638	0.226461	0.221061	0.0454314		0.172802	0.0308195	0.136386
	0.0478117	0.00456307	0.112114	0.335554	0.112704	0.0107711		0.0271765	0.0999065	0.115772
	0.0514304	0.0163094	0.769324	0.181812	0.341345	0.163431		0.0273127	0.143374	0.133354
		0.0200225	0.215751	0.423542	0.379158	0.0868526		0.077067	0.0889074	0.2464
		0.0168502	0.0241573	0.164217	0.331472	0.0350751		0.10331	0.178104	0.203926
		0.00388813	0.42509	0.374751	0.217767	0.0497148		0.119706	0.200647	0.220362
		0.0138069	0.395876	0.338878	0.134793	0.05269		0.040813	0.0144273	0.346574
			0.285175	0.161192	0.220804	0.0292655		0.0961545	0.0407015	0.192064
			0.262638	0.471885	0.291164	0.0426959		0.0648662	0.0377216	0.175481
			0.232467	0.592662	0.417704	0.0764679		0.122407	0.0291263	0.252541
			0.0859271	0.463328	0.2525	0.0797309		0.0482477	0.246524	0.0356577
			0.636294	0.458175	0.138691			0.0694175	0.156344	0.328716
			0.271702	0.207444	0.512006			0.0610033	0.130801
			0.0143925	0.282633	0.3286			0.0556322	0.10641
			0.125128	0.129868	0.461916			0.0713385	0.183321
			0.278543	0.297204	0.214627			0.0570439	0.155546
			0.1727	0.296306				0.0325593	0.0798448
			0.077824	0.149812				0.0609471	0.13349
			0.43367	0.516163				0.0504475	0.184677
				0.222001				0.15642	0.0064387
				0.167984				0.0398589
				0.632045
				0.703275
				0.521894
				0.332804
				0.550052
