# Supplementary material for: LRBA regulates actin cytoskeleton dynamics through NMIIA during B cell immune responses
Source: EMBO Rep. 2026 Jun 12;27(14):3982–4010. doi: 10.1038/s44319-026-00831-3 (PMC13400755; doi:10.1038/s44319-026-00831-3)
Supplement: Supplementary file 5 — Source data Fig. 3 [file 44319_2026_831_MOESM5_ESM.zip › Figure 3I/pMLC normalized to 0 min.xlsx]

## Sheet: Tabelle1
time (min)	Ramos WT			Ramos LRBA-KO
0	1	1	1	0.188594	0.196828	0.142568
1	0.70744	0.972734	1.33806	0.0544779	0.0555325	0.196181
3	1.42245	0.659404	1.25616	0.400405	0.285395	0.150478
5	0.279731	0.419367	0.782102	0.308144	0.530944	0.148618
15	0.525934	0.358427	0.525934	0.0894454	0.0748946	0.00712147
30	0.729719	0.633072	0.729719	0.629146	0.198462	0.0577743
