# Supplementary material for: LRBA regulates actin cytoskeleton dynamics through NMIIA during B cell immune responses
Source: EMBO Rep. 2026 Jun 12;27(14):3982–4010. doi: 10.1038/s44319-026-00831-3 (PMC13400755; doi:10.1038/s44319-026-00831-3)
Supplement: Supplementary file 6 — Source data Fig. 4 [file 44319_2026_831_MOESM6_ESM.zip]

Archive with 58 entries (58 files):
- Figure 4A/Ramos LRBA-KO_Lamp1.tif
- Figure 4A/Ramos LRBA-KO_Merge.tif
- Figure 4A/Ramos LRBA-KO_PCNT.tif
- Figure 4A/Ramos LRBA-KO_Phalloidin.tif
- Figure 4A/Ramos Myc-LRBA_Lamp1.tif
- Figure 4A/Ramos Myc-LRBA_Merge.tif
- Figure 4A/Ramos Myc-LRBA_PCNT.tif
- Figure 4A/Ramos Myc-LRBA_Phalloidin.tif
- Figure 4A/Ramos WT_Lamp1.tif
- Figure 4A/Ramos WT_Merge.tif
- Figure 4A/Ramos WT_PCNT.tif
- Figure 4A/Ramos WT_Phalloidin.tif
- Figure 4B/F-actin MFI.xlsx
- Figure 4B/Percentage IS formation.xlsx
- Figure 4B/Ratio distance MTOC to PM.xlsx
- Figure 4C/Compact_Lamp1.tif
- Figure 4C/Dispersed_Lamp1.tif
- Figure 4C/Lamp1 MFI.xlsx
- Figure 4C/Percentage Compact and Dispersed.xlsx
- Figure 4D/Ramos LRBA-KO_FastAct.png
- Figure 4D/Ramos LRBA-KO_Lysotracker.png
- Figure 4D/Ramos LRBA-KO_Merge.png
- Figure 4D/Ramos LRBA-KO_Tubulin.png
- Figure 4D/Ramos WT_FastAct.png
- Figure 4D/Ramos WT_Lysotrackert.png
- Figure 4D/Ramos WT_Merge.png
- Figure 4D/Ramos WT_Tubulin.png
- Figure 4E/Distance lysosomes to bead.xlsx
- Figure 4E/Distance MTOC to bead.xlsx
- Figure 4E/F-actin MFI ratio bead-distal.xlsx
- Figure 4E/F-actin MFI.xlsx
- Figure 4F/Ramos LRBA-KO_BCR Bead_BCR.tif
- Figure 4F/Ramos LRBA-KO_BCR Bead_TPMT.tif
- Figure 4F/Ramos LRBA-KO_BCR Bead_TPMTBCR.tif
- Figure 4F/Ramos WT_BCR Bead_BCR.tif
- Figure 4F/Ramos WT_BCR Bead_TPMT.tif
- Figure 4F/Ramos WT_BCR Bead_TPMT+BCR.tif
- Figure 4G/BCR Polarization Index.xlsx
- Figure 4H/Ramos LRBA-KO_Merge.tif
- Figure 4H/Ramos LRBA-KO_pMLC.tif
- Figure 4H/Ramos LRBA-KO_T-PMT.tif
- Figure 4H/Ramos WT_Merge.tif
- Figure 4H/Ramos WT_pMLC.tif
- Figure 4H/Ramos WT_T-PMT.tif
- Figure 4I/pMLC Mean Fluorescence Intensity.xlsx
- Figure 4J/Ramos WT_LRBA_left panel.tif
- Figure 4J/Ramos WT_LRBA_right panel.tif
- Figure 4J/Ramos WT_LRBA+T-PMT_left panel.tif
- Figure 4J/Ramos WT_LRBA+T-PMT_right panel.tif
- Figure 4J/Ramos WT_MYH9_left panel.tif
- Figure 4J/Ramos WT_MYH9+LRBA_left panel.tif
- Figure 4J/Ramos WT_MYH9+LRBA+T-PMT_left panel.tif
- Figure 4J/Ramos WT_MYH9+T-PMT_left panel.tif
- Figure 4J/Ramos WT_pMLC_right panel.tif
- Figure 4J/Ramos WT_pMLC+LRBA_right panel.tif
- Figure 4J/Ramos WT_pMLC+LRBA+T-PMT_right panel.tif
- Figure 4J/Ramos WT_pMLC+T-PMT_right panel.tif
- Figure 4K/Pearson Coefficient LRBA and pMLC.xlsx
