# Supplementary material for: LRBA regulates actin cytoskeleton dynamics through NMIIA during B cell immune responses
Source: EMBO Rep. 2026 Jun 12;27(14):3982–4010. doi: 10.1038/s44319-026-00831-3 (PMC13400755; doi:10.1038/s44319-026-00831-3)
Supplement: Supplementary file 6 — Source data Fig. 4 [file 44319_2026_831_MOESM6_ESM.zip › Figure 4B/F-actin MFI.xlsx]

## Sheet: Tabelle1
Ramos WT	Ramos LRBA-KO	Ramos Myc-LRBA
157478	118564	121210
149999	138944	143728
146922	125930	116995
172122	138478	153802
144167	131957	135994
148851	151292	138186
158914	143623	146565
157883	141134	114055
160863	135134	140068
150313	135918	143941
152565	102838	112589
129379	148454	134478
159707	133875	138903
115093	115972	126320
146820	100257	122394
133423	142008	133220
164718	144811	117628
152227	139209	131281
168307	130703	119494
158018	130306	125607
155972	97658	126918
155332	131715	163441
163352	121729	152315
129423	129572	148915
112128	114381	140227
152302	118564	144827
168579	138944	130673
140850	125930	105454
167696	138478	128183
169432	131957	133860
142824	151292	136304
155024	143623	138081
152121	141134	145450
162120	135134	144439
163764	135918	163982
146235	102838	147669
149359	148454	140737
158903	133875	153868
140076	115972	142165
155443	100257	146024
174005	142008	115039
164119	144811	145631
158187	139209	128800
157436	130703	162777
154843	130306	143414
157045	97658	129891
157772	131715	144215
162262	121729	136782
147956	129572	130120
163510	114381	155679
160290	117744	166999
155851	127567	149834
165720	156943	147864
161479	133805	124167
136848	127524	163298
145662	141011	163293
155879	122843	121647
169510	137665	144866
152338	141098	175582
161840	127346	152853
163493	123080	134977
150449	115716	149804
133920	118439	160867
161637	148155	139404
164194	126148	131660
167724	137452	144503
137138	153244	144339
160203	97340	130544
142948	133946	166672
157478	119904	124258
149999	134935	162111
146922	135469	128176
172122	143340	144169
144167	133643	157517
148851	117097	175485
158914	143372	137446
157883	113553	133461
160863	133811	145016
150313	149509	139132
152565	142747	141976
129379	153566	147760
159707	119641	142485
115093	149486	124399
146820	134995	151825
133423	155218	146719
144141	153403	157630
126676	162248	117061
131223	149329	122020
137820	142822	139573
142101	139698	126755
145856	128859	129368
144137	115004	145721
152456	101717	125083
142711	110833	136941
125559	117523	126265
157661	116359	150386
158027	128376	150079
165363	135081	157114
78557	117608	135866
127322	98508	127026
157118	89523	158552
148562	132769	130549
153527	114715	124529
151710	123899	129260
151847	119245	131502
168014	154245	138777
170792	130579	104359
164691	132953	132668
153791	134050	148915
161848	137760	126727
145572	134147	141241
163796	110853	167800
166132	141320	156623
170454	146526	133476
147024	144174	135381
159089	123183	136833
162115	128852	142530
167294	136692	140333
169421	127378	138705
140260	126095	114580
156575	152617	133646
164854	148017	146439
147834	96333	122307
142594	101619	140184
168731	133154	106165
169628	125858	141618
161453	144337	110612
160964	122556	92733
166923	125715	116762
167259	123941	101966
130277	156906	80896
165319	135328	115134
176499	137777	94343
172294	132639	93204
166775	135001	84056
133854	103727
170346	121015
172000	128379
162773	119383
163087	134625
156110	116571
158466	129064
161152	130051
162958	151090
155639	90884
168087	112919
135633	124260
157120	124528
176360	130957
175765	149262
168109	139046
154746	153376
161783	139921
161338	150135
158626	117511
142463	127954
160027	139956
170532	150047
174381	127117
152785	96580
160848	134645
159299	126254
158337	144489
151343	145677
160720	153965
166184	135191
158541	139227
149309	140650
133156	139831
156822	127303
145110	127900
156971	153497
148644	157098
166277	126784
167900	162630
160281	149079
158484	152915
170944	144510
157964	131218
157648	151120
161421	130967
167417	122590
158036	118589
126061	158126
108496	95543
124387	105838
90075	151362
124856	129217
116434	147611
89305	137811
109113	133300
104839	150975
134386	120116
118355	134438
107528	110623
98738	124076
97401	151201
121130	152707
116577	122994
113611	124618
101593	152210
119621	162410
120387	143190
121002	103313
128960	131028
116403	144643
103987	144914
138629	109682
113704	117161
115827	145696
116084	127911
105433	134374
135041	151180
116089	91684
117550	100729
129283	120743
127267	81647
116278	98257
119491	92668
	90478
	86938
	92468
	111475
	92336
	94152
	91977
	85912
	88237
	85595
	93842
	104090
	99129
	96545
	82985
	114144
	88249
	89247
	101229
	81947
	99697
	107931
	98933
	88862
	95603
	82015
	93381
	84722
	98900
	99105
	97746
	88280
	92594
	95646
	93598
	78930
	109748
	83963
	90099
	84618
	87895
	85950
	104881
	85131
	99169
	83919
	89872
	87928
	87989
	83200
	92095
	89205
	91212
	86153
	91415
	88173
	83015
	87040
	98045
	105622
	92377
	93200
	92715
	100785
	83398
	92555
