# Supplementary material for: LRBA regulates actin cytoskeleton dynamics through NMIIA during B cell immune responses
Source: EMBO Rep. 2026 Jun 12;27(14):3982–4010. doi: 10.1038/s44319-026-00831-3 (PMC13400755; doi:10.1038/s44319-026-00831-3)
Supplement: Supplementary file 6 — Source data Fig. 4 [file 44319_2026_831_MOESM6_ESM.zip › Figure 4B/Percentage IS formation.xlsx]

## Sheet: Tabelle1
Ramos WT	Ramos LRBA-KO	Ramos Myc-LRBA
31.0345	32	23.3333
37.5	22.2222	23.0769
40	12.1951	23.0769
30	11.1111	16
24.1379	25	23.0769
22.7273	14.2857	41.6667
45.4545	20.8333	37.5
31.25	15.3846	14.2857
23.0769	7.14286	20
46.1538	19.2308	20
29.4118	15.3846	21.0526
41.6667	20.6897	29.0323
22.5806	5.88235	35.7143
35.1351	14.2857	20.5882
40	21.4286	18.5185
34.7826	24	16.129
29.4118	18.75	33.3333
30.4348		35
