# Supplementary material for: LRBA regulates actin cytoskeleton dynamics through NMIIA during B cell immune responses
Source: EMBO Rep. 2026 Jun 12;27(14):3982–4010. doi: 10.1038/s44319-026-00831-3 (PMC13400755; doi:10.1038/s44319-026-00831-3)
Supplement: Supplementary file 6 — Source data Fig. 4 [file 44319_2026_831_MOESM6_ESM.zip › Figure 4C/Lamp1 MFI.xlsx]

## Sheet: Tabelle1
Ramos WT	Ramos LRBA-KO	Ramos Myc-LRBA
169687	125623	106045
181047	92000	97000
90000	132995	113304
90000	92833	122975
99818	95000	97429
92000	119977	156174
102869	90500	128171
93000	90000	127351
136388	142222	91000
97000	92500	91500
104364	91000	113603
169745	179092	98667
91000	142371	97500
93000	134821	112358
95000	94000	114640
98000	95000	94500
90000	96000	92000
94500	120315	100857
105851	176960	95000
91000	102000	94000
95000	132874	123613
90000	116022	98500
99000	95000	90000
117947	105000	98750
154164	99000	98375
132079	135018	96000
148562	97000	92000
94000	104667	94800
94000	91000	93000
151249	111778	92000
188067	90000	91000
132886	95000	134139
141118	95889	99000
95000	91000	95800
111905	104892	110993
158599	102000	153792
94500	104429	124447
95500	121276	131556
95000	128590	125317
148571	92000	145785
185608	121611	170312
156337	122619	115735
92000	90000	93125
112903	146168	90000
90000	92333	128785
90000	97133	90000
97833	93000	131661
157864	125920	106467
92000	92000	106091
99000	181737	105000
124512	116067	94000
121878	134175	98000
99500	136722	92000
92000	93000	122021
102000	141265	140000
95750	92000	93000
101000	106466	92000
112938	90000	124821
103000	95500	162701
92000	102800	122940
100000	102304	93000
93000	97667	145740
132594	149715	94750
93167	156044	132944
91000	103667	98941
141860	136549	90000
91000	142012	100312
96000	106000	156117
91000	90000	92000
98000	153307	128989
95000	108524	106000
143384	106933	96000
93000	135724	93000
117291	99000	136572
194363	91667	90000
161403	98000	180458
155432	95800	98500
91000	92000	137467
155032	137339	104217
162522	94000	92000
103435	156521	123614
90000	146278	170124
90000	92000	91000
128459	95200	117394
92000	110300	90000
95000	95500	97000
91000	95500	125615
187759	100778	94000
92000	92000	96000
120131	91000	90000
104000	97143	90000
96062	108000	94000
122845	105087	124637
93000	90000	97500
97000	102091	114917
171854	90000	124771
91000	91000	119216
145956	117134	137929
165944	116571	90000
162226	119781	120919
133468	94000	93000
97000	146150	94500
90000	94000	98500
170543	118000	99625
128683	120067	92167
93571	93000	93500
93000	95727	131449
	119323	95000
	113689	91000
	99949	93250
	95000	137929
	97000	90000
	100200	110609
	92500	96667
	101000	90000
	98286	141112
	97500	124085
	105871	91000
	116383	92200
	91000	106145
	91000	123470
	92000	92000
	154819	115543
	130331	105875
	97250	90000
	109907	95200
	158428	98292
	91000	90000
	120357	97000
	91000	97000
	112849	104000
	90000	111280
	136868	90500
	90000	94000
	96000	101000
	100821	111658
	95000	152906
	93000
	118224
	93000
	93000
	93000
	155915
	129651
	97929
	142969
	101100
	94000
	90000
	91000
	92000
	92000
	103600
	97000
