# Supplementary material for: LRBA regulates actin cytoskeleton dynamics through NMIIA during B cell immune responses
Source: EMBO Rep. 2026 Jun 12;27(14):3982–4010. doi: 10.1038/s44319-026-00831-3 (PMC13400755; doi:10.1038/s44319-026-00831-3)
Supplement: Supplementary file 6 — Source data Fig. 4 [file 44319_2026_831_MOESM6_ESM.zip › Figure 4C/Percentage Compact and Dispersed.xlsx]

## Sheet: Tabelle1
	Ramos WT			Ramos LRBA-KO			Ramos Myc-LRBA
Compact	80	80	86.6667	26.6667	33.3333	40	60	53.3333	40
Dispersed	20	20	13.3333	73.3333	66.6667	60	40	46.6667	60
