# Supplementary material for: LRBA regulates actin cytoskeleton dynamics through NMIIA during B cell immune responses
Source: EMBO Rep. 2026 Jun 12;27(14):3982–4010. doi: 10.1038/s44319-026-00831-3 (PMC13400755; doi:10.1038/s44319-026-00831-3)
Supplement: Supplementary file 6 — Source data Fig. 4 [file 44319_2026_831_MOESM6_ESM.zip › Figure 4E/F-actin MFI.xlsx]

## Sheet: Tabelle1
Ramos WT	Ramos LRBA-KO
0.00217365	0.00359467
0.00315524	0.000989064
0.00269866	0.00108052
0.00505582	0.000737613
0.00203304	0.00193681
0.00214032	0.00105575
0.00300018	0.00153012
0.00146252	0.000504165
0.00184614	0.00125802
0.00229836	0.000808114
0.00495099	0.00117617
0.00379101	0.00123459
0.000797546	0.000923807
0.00289005	0.00109411
0.00557209	0.000499017
0.00144334	0.0013342
0.00117556	0.00222106
0.00119452	0.00124574
0.000639918	0.00166103
0.00124596	0.00121748
0.00148742	0.00114402
0.00145939	0.000770095
0.000770194	0.0017049
0.00164014	0.00102529
0.000888663	0.000965251
0.00151672	0.000708651
0.00205908	0.00093654
0.00114708	0.000717404
0.00106968	0.000779631
0.00109282	0.00188293
0.00128439	0.000943752
0.000906907	0.00134425
0.00393467	0.00101428
0.00084113	0.00203087
0.00196447	0.00134111
0.00142643	0.00139052
0.00125178	0.000838303
0.00156878	0.00189019
0.00170876	0.00134537
0.00150869	0.00116352
0.00278502	0.000738618
0.00167994	0.000905143
0.00141154	0.00145587
	0.00103361
	0.000952382
	0.00125532
	0.00102907
	0.000810489
	0.000899178
	0.00106598
	0.00128853
	0.00105561
	0.00118367
	0.000975033
	0.00111958
	0.00216137
	0.0011165
