# Supplementary material for: LRBA regulates actin cytoskeleton dynamics through NMIIA during B cell immune responses
Source: EMBO Rep. 2026 Jun 12;27(14):3982–4010. doi: 10.1038/s44319-026-00831-3 (PMC13400755; doi:10.1038/s44319-026-00831-3)
Supplement: Supplementary file 6 — Source data Fig. 4 [file 44319_2026_831_MOESM6_ESM.zip › Figure 4G/BCR Polarization Index.xlsx]

## Sheet: Tabelle1
Ramos WT	Ramos LRBA-KO
0.437623	0.169193
0.446676	0.0771185
0.935566	0.276667
0.345392	0.101847
0.33032	0.00014781
0.0857643	-0.0616552
0.176808	-0.511187
0.505558	-0.0586188
0.406937	0.0245902
0.174561	-0.0890101
0.260979	0.0319611
0.940174	-0.410021
0.868349	0.181118
0.438933	-0.038131
0.0389217	-0.143121
0.998882	-0.188661
0.249678	-0.149427
0.545209	-0.0434484
0.0956671	-0.0635984
0.479823	-0.283737
0.362838	-0.0026471
0.910474	-0.270855
0.42722	0.112309
0.596936	0.0462953
1	0.0832013
0.258122	0.195875
0.364179	-0.1466
0.629734	-0.257752
0.401473	0.289972
0.0769732	-0.0389917
0.286021	0.200009
0.622324	0.00070682
0.123462
0.429114
-0.541954
