# Supplementary material for: LRBA regulates actin cytoskeleton dynamics through NMIIA during B cell immune responses
Source: EMBO Rep. 2026 Jun 12;27(14):3982–4010. doi: 10.1038/s44319-026-00831-3 (PMC13400755; doi:10.1038/s44319-026-00831-3)
Supplement: Supplementary file 6 — Source data Fig. 4 [file 44319_2026_831_MOESM6_ESM.zip › Figure 4I/pMLC Mean Fluorescence Intensity.xlsx]

## Sheet: Tabelle1
Ramos WT	Ramos LRBA-KO
32627	19305
34832	14430
30751	15267
35375	25612
27221	18541
30408	15991
21910	12282
29349	12361
21921	10802
19422	12978
19948	10617
32853	13329
27011	10593
29239	10804
35737	21920
27694	24064
22976	17760
26598	11616
27047	16464
28141	15064
23806	16048
36113	16006
25810	12344
26933	17167
29079	13049
24940	13982
16764	16508
27638	14646
	13077
	17353
