# Supplementary material for: LRBA regulates actin cytoskeleton dynamics through NMIIA during B cell immune responses
Source: EMBO Rep. 2026 Jun 12;27(14):3982–4010. doi: 10.1038/s44319-026-00831-3 (PMC13400755; doi:10.1038/s44319-026-00831-3)
Supplement: Supplementary file 7 — Source data Fig. 5 [file 44319_2026_831_MOESM7_ESM.zip]

Archive with 56 entries (56 files):
- Figure 5A/Ramos LRBA-KO_anti-IgM_DIC.tif
- Figure 5A/Ramos LRBA-KO_anti-IgM_IRM.tif
- Figure 5A/Ramos LRBA-KO_anti-IgM_su-Ag.tif
- Figure 5A/Ramos WT_anti-IgM_DIC.tif
- Figure 5A/Ramos WT_anti-IgM_IRM.tif
- Figure 5A/Ramos WT_anti-IgM_su-Ag.tif
- Figure 5A/Representative cell.txt
- Figure 5B/Antigen Intensity anti-IgM.xlsx
- Figure 5B/Area anti-IgM.xlsx
- Figure 5B/Closed cSMAC anti-IgM.xlsx
- Figure 5B/IS formation anti-IgM.xlsx
- Figure 5C/Ramos LRBA-KO_anti-IgM+VCAM-1_DIC.tif
- Figure 5C/Ramos LRBA-KO_anti-IgM+VCAM-1_IRM.tif
- Figure 5C/Ramos LRBA-KO_anti-IgM+VCAM-1_su-Ag.tif
- Figure 5C/Ramos WT_anti-IgM+VCAM-1_DIC.tif
- Figure 5C/Ramos WT_anti-IgM+VCAM-1_IRM.tif
- Figure 5C/Ramos WT_anti-IgM+VCAM-1_su-Ag.tif
- Figure 5C/Representative cell.txt
- Figure 5D/Area anti-IgM+VCAM-1.xlsx
- Figure 5D/Closed cSMAC anti-IgM+VCAM-1.xlsx
- Figure 5D/IS formation anti-IgM+VCAM-1.xlsx
- Figure 5E/VLA4 Activity.xlsx
- Figure 5F/Adhesion to VCAM-1.xlsx
- Figure 5G/BCR internalization.xlsx
- Figure 5G/Ramos LRBA-KO_BCR internalization_0min.fcs
- Figure 5G/Ramos LRBA-KO_BCR internalization_12min.fcs
- Figure 5G/Ramos LRBA-KO_BCR internalization_16min.fcs
- Figure 5G/Ramos LRBA-KO_BCR internalization_30min.fcs
- Figure 5G/Ramos LRBA-KO_BCR internalization_4min.fcs
- Figure 5G/Ramos LRBA-KO_BCR internalization_60min.fcs
- Figure 5G/Ramos LRBA-KO_BCR internalization_8min.fcs
- Figure 5G/Ramos WT_BCR internalization_0min.fcs
- Figure 5G/Ramos WT_BCR internalization_12min.fcs
- Figure 5G/Ramos WT_BCR internalization_16min.fcs
- Figure 5G/Ramos WT_BCR internalization_30min.fcs
- Figure 5G/Ramos WT_BCR internalization_4min.fcs
- Figure 5G/Ramos WT_BCR internalization_60min.fcs
- Figure 5G/Ramos WT_BCR internalization_8min.fcs
- Figure 5H/BCR internalization naive B cells.xlsx
- Figure 5H/HD_BCR internalization_0min.fcs
- Figure 5H/HD_BCR internalization_15min.fcs
- Figure 5H/HD_BCR internalization_30min.fcs
- Figure 5H/LRBA-P5_BCR internalization_0min.fcs
- Figure 5H/LRBA-P5_BCR internalization_15min.fcs
- Figure 5H/LRBA-P5_BCR internalization_30min.fcs
- Figure 5I/Bead internalization.xlsx
- Figure 5I/Ramos LRBA-KO_Bead internalization_0min.fcs
- Figure 5I/Ramos LRBA-KO_Bead internalization_120min.fcs
- Figure 5I/Ramos LRBA-KO_Bead internalization_180min.fcs
- Figure 5I/Ramos LRBA-KO_Bead internalization_30min.fcs
- Figure 5I/Ramos LRBA-KO_Bead internalization_60min.fcs
- Figure 5I/Ramos WT_Bead internalization_0min.fcs
- Figure 5I/Ramos WT_Bead internalization_120min.fcs
- Figure 5I/Ramos WT_Bead internalization_180min.fcs
- Figure 5I/Ramos WT_Bead internalization_30min.fcs
- Figure 5I/Ramos WT_Bead internalization_60min.fcs
