# Supplementary material for: LRBA regulates actin cytoskeleton dynamics through NMIIA during B cell immune responses
Source: EMBO Rep. 2026 Jun 12;27(14):3982–4010. doi: 10.1038/s44319-026-00831-3 (PMC13400755; doi:10.1038/s44319-026-00831-3)
Supplement: Supplementary file 7 — Source data Fig. 5 [file 44319_2026_831_MOESM7_ESM.zip › Figure 5A/Representative cell.txt]

Representative cells are indicated by a red box in all images.
