# Supplementary material for: LRBA regulates actin cytoskeleton dynamics through NMIIA during B cell immune responses
Source: EMBO Rep. 2026 Jun 12;27(14):3982–4010. doi: 10.1038/s44319-026-00831-3 (PMC13400755; doi:10.1038/s44319-026-00831-3)
Supplement: Supplementary file 7 — Source data Fig. 5 [file 44319_2026_831_MOESM7_ESM.zip › Figure 5B/Antigen Intensity anti-IgM.xlsx]

## Sheet: Tabelle1
100 molec/µm2		30 molec/µm2
Ramos WT	Ramos LRBA-KO	Ramos WT	Ramos LRBA-KO
421689	266657	159026	136758
295421	250492	200204	180694
313200	289990	101478	174281
249077	158502	157786	85212
227064	366630	84427	189137
162480	213364	209096	223103
378757	222013	99783	178370
236762	310016	218048	206899
159572	205170	124937	190398
175326	237613	173758	235865
277395	172008	231538	280669
156083	132383	175204	184991
293550	136632	214622	174533
147321	148751	275724	206966
210111	262860	177088	210585
222745	253025	221908	227656
181993	190495	69424	302442
197642	208363	171069	220512
247810	213180	173529	208720
177309	252024	329436	162651
265872	179758	222286	116733
275857	131121	287330	145625
146278	158034	338241	192252
100619	140563	235026	178275
98893	177594	146553	220613
127319	123131	253996	147724
343127	84814	173612	195576
320028	253945	329099	270572
252964	160134	233423	190077
211045	277240	112657	153308
129962	335956	405240	167097
240131	199498	349237	90017
320256	267379	336334	276727
186494	153201	211056	195481
161745	144050	191105	131485
121577	160289	224379	133163
152117	169942	142555	226721
89184	188314	68927	232481
85757	199555	96094	224145
422717	267379	241384	202295
427763	94175	182922	169868
231877	195181	152617	246947
203335	216402	276811	314031
171202	166445	89841	206224
231910	180274	70721	88804
357764	363668	195575	151605
113807	236971	169198	175216
302127	275532	173736	84729
333021	267158	328067	432273
293755	312524	243379	256213
100083	293341	410608	393149
184568	351722	115293	241757
326259	119165	120915	219948
220135	167544	339322	247376
125914	112193	213868	263343
366384	130366	352933	256055
429958	129037	58087	202116
274863	156298	69692	332179
609712	132124	69143	231037
484234	112363	102151	209377
243529	289262	51267	200170
139482	299898	43192	158087
87896	405115	75515	171367
211758	317955	81492	280650
233878	198150	58183	132920
349917	191650	99587	134360
505806	343163	70775	110319
92254	391051	63699	127470
294606	439863	68505	83774
232290	349105	77509	133201
358403	223950	102563	75427
134234	198145	59246	95529
205008	174177	225809	98097
347201	182336	289517	67370
266105	288732	198300	65809
114858	236563	135791	97431
316075	230775	177165	99168
526185	161696	233753	99494
152666	242763	123013	68397
509850	255988	168900	107841
284107	174530	129129	46480
184718	241231	136058	53681
372339	364246	108933	92344
267420	476040	100226	104077
314766	478198	145690	233705
128055	465396	77213	165779
153475	645276	154888	213567
147857	236696	120503	152910
279882	393368	102288	11789
472466	204191	67514	188391
276680	452490	63390	230354
482554	475095	116997	173429
207890	367698		91310
106931	365818		234923
405125	257619		149135
187142	148093		190697
372092	370627		135860
180102	418282		91443
349345	367776		180900
383188	420209		60154
160512	369250		36313
132254	418048		158837
140598	398407		78073
322577	412137
130782	168141
335762	336001
337339	348967
425395	469658
296793	320058
411413	355560
491659	308225
108272	240950
220818	237312
153378	240950
285534	324750
360425	182737
236114	364992
234210	240493
231286	314392
227200	321764
232390	278360
328952	222694
144903	333420
307855	314771
144062	256918
103073	388741
188849	392128
221632	359094
280872	294327
116233	250879
382465	361185
313956	416632
265866	194778
131799	178297
224768	306835
220666	350724
236060	186767
196681	307118
147487	370748
201786	176514
137422	494173
212410	306534
347215	385494
201010	374521
317901	249075
160864	234092
223781	171608
219480	235688
130370	219517
166868	396234
148155	330983
69045	385907
129799	325845
109514	312682
60091	258273
185971	431478
174311	373594
150862	344865
224085	306704
174741	407993
183537	537909
262833	110353
244099	201758
110261	353044
206538	370506
66896	343782
133387	338678
99364	304674
152032	224638
99364	203067
167430	199242
125974	189602
78493	177984
113408	370407
88327	220681
169203	197901
126160	224042
	348524
	242784
	556436
	637420
	252766
	460483
	284522
	382170
	188765
	248364
	180323
	108434
	167062
	193667
	258408
	206756
	236005
	195693
	83953
	75122
	174133
	137489
	146289
	59618
	187055
	94246
	216829
	230334
	262626
	147332
	289267
	244654
	150275
	274904
	165603
	191794
	140526
	153976
	140133
	199222
	125492
	76560
	115261
	92024
	109190
	190274
	122990
	171936
	68583
	106911
	114959
	44514
	86817
