# Supplementary material for: LRBA regulates actin cytoskeleton dynamics through NMIIA during B cell immune responses
Source: EMBO Rep. 2026 Jun 12;27(14):3982–4010. doi: 10.1038/s44319-026-00831-3 (PMC13400755; doi:10.1038/s44319-026-00831-3)
Supplement: Supplementary file 7 — Source data Fig. 5 [file 44319_2026_831_MOESM7_ESM.zip › Figure 5B/Area anti-IgM.xlsx]

## Sheet: Tabelle1
100 molec/µm2		30 molec/µm2
Ramos WT	Ramos LRBA-KO	Ramos WT	Ramos LRBA-KO
2.178	0.5808	2.0812	0.8712
2.5168	1.8876	1.452	0.6776
4.7916	0.1452	0.8712	1.1132
1.8876	0.6776	0.8712	0.6776
0.6776	1.1616	3.146	0.5324
1.0648	0.8712	1.8876	0.5808
2.7588	1.1616	0.5808	0.6776
1.8392	0.9196	1.5004	2.3716
1.5004	12.6808	0.8712	1.1132
0.6776	1.1616	1.8392	0.5808
4.7916	1.3552	0.5324	0.6292
1.936	0.6292	2.178	1.3552
2.3716	1.7908	0.726	0.8228
2.178	3.388	1.0164	3.146
0.968	1.452	1.936	0.5324
0.9196	0.968	1.452	2.5652
0.9196	1.6456	1.1616	1.5488
3.5816	2.4684	0.6292	1.3552
0.9196	0.8228	3.0008	0.5808
1.8392	1.452	4.5496	0.7744
1.5488	0.5324	5.6628	0.5324
5.7112	0.8712	3.872	1.7424
1.936	0.5324	2.4684	0.726
0.968	1.2584	3.872	1.694
0.6292	0.6292	2.7104	6.9212
1.2584	1.5972	3.9204	1.21
2.0812	1.21	0.6292	1.21
0.7744	1.9844	0.968	6.5824
3.146	0.5808	4.4044	4.6464
3.1944	1.452	0.7744	0.968
1.7908	0.6776	4.598	1.452
0.5808	2.3716	2.0812	1.694
4.114	1.6456	5.7112	2.42
1.6456	0.9196	3.0976	2.0328
0.6292	2.178	0.968	1.5488
0.8712	1.21	1.3552	2.3232
1.0648	0.6292	1.3068	4.2108
1.3552	3.0492	3.0492	3.4848
1.1616	1.3552	2.4684	1.4036
0.8712	4.6948	1.4036	1.7908
0.6776	3.3396	2.0328	0.968
2.0812	1.7424	3.2428	1.7908
1.3068	1.2584	4.4528	1.2584
2.5652	0.6292	6.3404	2.6136
1.2584	0.6776	4.598	1.1616
0.6292	0.9196	1.694	1.7908
0.6292	1.5004	0.5324	0.2904
3.5332	1.2584	1.21	1.2584
0.7744	1.1132	0.5808	2.6136
4.3076	0.7744	1.3552	1.1616
1.8392	0.7744	2.5652	0.0484
2.178	1.0164	4.2108	2.1296
3.8236	0.5324	4.2592	1.1132
5.566	1.8876	3.7752	0.1936
3.1944	0.968	1.2584	1.5488
0.6292	0.8712	1.1616	0.4356
1.452	1.2584	4.0172	3.146
0.6776	0.1936	1.5004	1.1616
7.8408	1.9844	0.8712	3.872
5.1788	1.1132	4.3076	5.1304
3.63	1.8876	2.42	4.2108
8.7604	1.7424	0.8228	0.726
2.0812	2.8072	5.9048	0.8712
5.1304	1.7908	4.8884	0.3872
4.7432	1.3068	3.0492	1.8876
7.0664	1.5004	3.0008	2.662
9.2928	0.968		6.1952
1.936	2.6136		9.1476
9.2928	1.9844		1.0648
6.534	4.4528		9.196
1.0164	1.5488		0.726
0.7744	1.4036		2.8072
7.0664	0.8712		1.5972
2.0812	2.7104		1.0164
0.7744	1.0648		2.3232
2.0328	3.3396		1.5972
5.5176	1.7908		1.5004
1.694	1.9844		7.8408
1.5004	1.6456		1.6456
3.63	2.3716		0.5324
2.7588	1.1132		1.9844
1.9844	2.6136		3.2912
2.178	1.9844		6.1468
2.8072	1.3552		1.7908
3.5816	0.7744		0.5324
3.4364	2.2748		1.21
6.0984	0.2904
1.936	3.4364
9.2928	6.776
6.534	2.2748
1.0164	0.5324
0.7744	1.4036
7.0664	0.8712
2.0812	6.3404
0.7744	2.7588
2.0328	1.21
5.5176	1.694
1.694	0.9196
1.5004	3.7268
3.63	2.662
2.7588	1.8876
1.9844	2.7104
2.178	4.0172
2.8072	4.0656
3.5816	1.0164
3.4364	1.5488
6.0984	2.0812
5.8564	3.2912
4.3076	1.0164
2.662	4.1624
1.7908	4.9852
5.4208	9.6316
6.2436	5.0336
5.0336	4.0656
5.4208	3.4364
3.63	1.0164
5.324	4.356
2.178	3.7268
2.5652	0.3388
2.6136	7.744
2.2264	7.1148
6.6308	0.6292
3.9688	3.7752
2.42	0.968
7.4052	1.936
6.292	4.1624
20.8604	2.9524
6.9696	9.2928
4.114	1.21
6.0016	5.2756
7.26	4.1624
8.8572	0.6292
8.6636	6.776
5.3724	6.776
2.662	4.7432
3.7268	10.2124
4.6464	5.0336
4.84	2.8072
4.1624	5.4208
4.7916	8.8572
8.6636	1.2584
14.4716	0.8712
3.0976	3.2428
1.7424	1.0648
1.3068	5.324
0.726	5.1304
1.8392	2.9524
6.0984	4.5012
5.0336	4.9852
2.8556	5.7112
6.4856	7.1148
0.5808	4.8884
0.8712	1.7908
5.0336	13.4068
9.68	4.4044
7.502	2.5652
3.1944	6.6308
9.2444	1.2584
7.1632	4.114
8.6152	1.5004
1.5972	8.8088
4.6464	5.2272
10.406	6.5824
1.6456	0.6292
5.1788	1.936
2.42	7.6956
3.9204	2.178
10.5996	6.776
6.4856	6.776
5.6628	4.7432
6.0984	10.2124
1.2584	5.0336
6.3888	2.8072
1.936	5.4208
6.2436	8.8572
1.9844	1.2584
4.9852	0.8712
5.1304	3.2428
8.228	1.0648
12.7292	5.324
4.5012	5.1304
3.5332	2.9524
5.1304	4.5012
3.0976	4.9852
6.6792	5.7112
5.2756	7.1148
6.7276	4.8884
6.8244	1.7908
5.8564	13.4068
1.3068	4.4044
3.0008	2.5652
8.0828	6.6308
3.4364	1.2584
4.114	4.114
5.2756	1.5004
6.8728	8.8088
3.7752	5.2272
0.3388	6.5824
6.0016	0.6292
8.5184	1.936
5.4208	7.6956
6.05	2.178
1.7424	9.438
6.3888	12.7776
1.0648	3.388
9.8736	5.2272
11.1804	2.178
5.566	3.9688
3.872	5.0336
4.4528	8.712
1.7424	6.534
4.2592	2.662
1.9844	7.3084
1.2584	2.2264
6.6308	3.8236
7.3084	3.2428
10.1156	11.8096
5.4692	5.9048
5.808	7.744
14.278	5.0336
6.0016	6.4372
6.292	0.5808
6.4372	2.5652
1.7908	1.936
4.7432	7.018
18.634	0.9196
1.6456	5.1304
0.726	8.228
0.5324	2.0812
2.8556	3.4848
2.5168	10.2608
3.3396	3.4364
15.5848	4.0656
6.4372	5.2756
4.9852	6.1952
10.164	5.6628
8.4216	4.5496
3.0492	2.0812
11.374	4.84
8.6152	3.5332
9.7284	0.5808
1.5004	1.7908
5.9048	5.082
11.4224	4.0656
4.598	6.534
4.84	0.5324
5.4692	2.2748
8.8572	2.5168
14.0844	7.2116
2.8072	2.662
1.694	3.7268
4.9852	5.2272
5.2272	4.6464
4.2108	3.388
2.662	5.5176
3.0492	3.0492
3.4848	1.1616
4.1624	5.2756
4.8884	0.6776
1.5004	3.5332
4.0172	0.8228
3.0976	3.872
2.7104	2.5652
6.5824	1.5488
6.5824	1.936
2.0328	3.8236
3.0008	3.5816
3.5332	3.7268
6.7276	3.8236
3.2428	3.9688
3.0976	0.8228
5.2272	2.0328
8.6636	2.4684
9.1476	4.1624
8.9056	1.3068
2.7588	2.42
4.8884	9.68
1.3552	0.8712
9.3896	9.9704
1.3552	5.324
3.388	5.3724
1.7908	2.2264
6.1468	2.5652
1.2584	2.4684
4.2592	1.5004
2.42	4.9852
8.1312	5.2756
8.9056	5.082
6.8244	0.6776
8.712	2.42
6.5824	5.9532
0.6292	10.2608
3.8236	1.8392
0.9196	6.05
2.0812	3.6784
1.936	4.4528
1.936	4.4044
2.8556	0.9196
3.5816	4.7916
1.1616	8.7604
8.6636	5.4208
3.0008	5.4208
1.8876	3.3396
4.5496	3.2428
0.7744	6.6792
2.0812	4.356
0.5808	3.5332
	2.8072
	5.6628
	2.904
	5.4692
	3.872
	0.968
	1.936
	7.5504
	6.0984
	6.2436
	1.936
	8.6636
	12.2936
	0.5324
	3.0976
	8.1796
	2.1296
	6.7276
	3.0492
	2.2748
	3.5332
	1.3552
	8.5184
	7.8892
	0.968
	14.1812
	13.4068
	3.0492
	0.6776
	2.9524
	10.3576
	4.114
	5.5176
	11.5192
	4.2108
	7.2116
	4.7916
	2.2264
	4.3076
	1.5488
	2.5652
	4.356
	5.6628
	4.0172
	6.9696
	7.6472
	8.1796
	1.5004
	7.6472
	11.3256
	9.8252
	9.7284
	3.7752
	3.5332
	0.3388
	3.9204
	1.1616
	6.5824
	7.5504
	6.2436
	4.7432
	15.73
	1.8876
	1.0164
	8.954
	13.31
	1.694
	7.744
	0.6776
	0.3872
	2.3232
	3.0008
	0.7744
	8.5668
	5.7112
	10.0188
	7.6956
	3.2428
	10.89
	10.0188
	5.3724
	3.1944
	4.6948
	4.7916
	7.7924
	9.5348
	5.7596
	21.0056
	5.9048
	1.694
	3.872
	0.0968
	13.5036
	4.6464
	5.0336
	6.9212
	1.452
	6.5824
	2.4684
	9.0508
	2.6136
	1.452
	12.4872
	0.3872
	0.0968
	2.662
	5.324
	11.2772
	4.84
	12.1968
	1.0164
	13.7456
	9.8736
	1.1616
	2.7588
	3.6784
	7.8892
	9.4864
	10.89
	2.7104
	5.1788
	10.3576
	14.0844
	3.4848
	16.214
	11.0836
	2.0812
	6.6308
	6.0984
	7.744
	4.9368
	3.7752
	1.4036
	1.3552
	2.8072
	4.356
	0.8712
	4.1624
	5.8564
	0.8712
	0.968
	7.5988
	2.8072
	13.0196
	4.2108
	8.0344
	5.324
	3.9688
	6.1952
	3.388
	3.9688
	4.7916
	2.3232
	3.4364
	7.3084
	4.356
	3.2912
	5.082
	4.5496
	2.0328
	2.2748
	7.3084
	3.7268
	5.4692
	3.3396
	1.5488
	1.8392
	6.9212
	1.694
	1.3068
	1.936
	0.9196
	1.1616
	1.452
	2.6136
	0.7744
	2.7104
	1.5488
	4.2592
	2.0812
	3.2428
	1.0164
	4.5012
	0.5324
	6.1952
	3.4848
	4.7916
	2.4684
	3.4848
	0.968
	13.2132
	5.5176
	3.0492
	3.0008
	2.8072
	5.7596
	5.1304
