# Supplementary material for: LRBA regulates actin cytoskeleton dynamics through NMIIA during B cell immune responses
Source: EMBO Rep. 2026 Jun 12;27(14):3982–4010. doi: 10.1038/s44319-026-00831-3 (PMC13400755; doi:10.1038/s44319-026-00831-3)
Supplement: Supplementary file 7 — Source data Fig. 5 [file 44319_2026_831_MOESM7_ESM.zip › Figure 5D/Area anti-IgM+VCAM-1.xlsx]

## Sheet: Tabelle1
100 molec/µm2		30 molec/µm2
Ramos WT	Ramos LRBA-KO	Ramos WT	Ramos LRBA-KO
26.3296	8.228	27.8784	39.7364
10.3092	32.2828	7.0664	18.7792
43.8988	27.9268	15.488	10.2124
26.2328	7.8892	16.7948	28.2172
19.36	8.712	11.5192	15.3912
36.3968	17.8596	16.2624	7.018
16.8916	22.6512	13.2616	11.1804
19.118	54.7404	6.5824	6.05
23.5224	24.2968	21.7316	9.2444
48.7388	55.5632	20.2796	16.0688
21.9252	21.1508	8.0344	21.4412
9.3412	15.972	16.5528	7.8408
39.446	24.0064	8.6152	17.666
13.1648	25.8456	10.5996	6.3404
30.8308	19.844	6.534	6.6792
27.2976	20.7152	14.9072	10.9868
43.4148	21.054	23.6192	26.2812
23.9096	20.328	8.8088	18.1984
38.8652	13.2616	19.8924	9.9704
25.41	26.6684	13.0196	5.1304
28.6044	12.2452	34.5092	7.2116
20.328	6.9696	28.2172	11.9548
33.154	12.826	16.214	44.9636
19.5052	14.1812	9.9704	11.4708
18.5372	17.3272	10.89	10.7448
14.762	28.7012	25.5068	13.6004
16.0688	7.0664	23.232	16.9884
30.008	7.1632	7.7924	15.972
19.6988	28.2172	5.1304	23.6192
19.602	16.5528	5.6628	19.5052
12.9712	29.3304	12.9712	28.4108
13.794	19.7956	5.7596	22.506
7.2116	19.9892	14.4716	18.876
15.972	45.254	26.2328	25.7004
47.7708	11.5676	28.1688	7.744
30.6372	14.4232	10.5028	22.2156
9.2928	14.9556	24.7808	7.7924
6.8728	26.9588	13.8908	8.712
14.1812	47.2384	14.0844	16.8916
5.808	10.2608	18.9244	15.5364
51.3524	33.4928	13.6488	19.2148
37.026	21.3928	15.1008	11.7612
15.004	22.1672	31.8956	18.392
31.8472	8.2764	16.3592	15.6816
16.214	29.1852	5.1304	7.6472
29.6692	6.9212	19.5536	15.1008
39.3976	22.4576	23.8612	13.1164
18.876	30.25	20.2796	18.2952
9.3412	9.438	17.908	16.6012
38.1392	5.566	19.1664	35.09
41.3336	11.858	43.8988	10.164
24.5872	11.374	23.0868	8.6636
32.5732	17.7628	24.5872	9.7768
21.6832	7.3084	10.1156	11.1804
17.4724	7.5504	11.1804	20.4248
23.2804	15.7784	23.4256	11.0352
6.4856	26.7168	13.0196	16.4076
29.5724	18.8276	24.926	7.1632
27.4912	30.1048	5.8564	13.31
23.232	20.6184	13.9392	8.5668
24.4904	12.9712	5.566	17.908
20.3764	16.8432	14.0844	12.9712
5.7112	7.6956	6.6792	22.6512
32.3312	26.9104	10.4544	21.9252
29.3788	28.0236	13.6004	15.246
20.4248	6.0984	15.972	12.342
18.2468	27.346	6.4372	13.9392
19.5052	59.6288	11.8096	14.6652
17.6176	35.9128	16.214	7.502
22.6996	27.1524	5.324	17.424
21.9736	21.5864	37.8004	16.6496
40.4624	10.5996	20.2796	15.004
19.3116	15.1492	31.6052	13.2132
6.3888	25.4584	14.8104	12.6324
31.702	20.7636	17.3272	6.292
18.2468	63.3072	16.4076	7.3084
23.3288	18.5856	23.5708	13.9876
18.15	10.5996	20.6668	16.8432
11.8096	28.5076	20.4248	10.0672
30.976	14.3264	10.7932	21.1024
38.2844	11.5192	5.9048	8.2764
46.5124	14.278	15.1492	13.794
19.5052	20.328	32.186	5.2272
13.4552	13.6004	11.0352	12.9228
29.0884	16.9884	15.5848	12.5356
28.314	22.5544	15.488	8.2764
14.6168	19.7472	15.5364	22.1188
35.1384	8.9056	16.8916	10.164
43.56	9.7284	27.6848	18.3436
32.0892	11.616	9.6316	9.9704
15.6816	17.3272	15.1008	8.47
30.9276	18.4888	28.9432	9.68
5.808	26.6684	8.6636	5.9048
17.8112	24.8776	26.7652	8.8572
42.6404	11.7128	8.6152	15.004
21.1508	38.5748	19.602	8.6636
7.9376	31.5568	5.9048	17.7628
8.228	14.036	27.8784	31.0244
46.5124	34.5576	20.328	6.1468
34.7028	40.0752	17.8596	16.2624
8.47	31.6536	17.5692	6.0984
29.9112	17.0368	15.9236	13.4552
32.8636	11.7128	11.4224	16.214
21.3928	44.9636	5.1304	10.9384
23.474	19.1664	33.2992	10.9868
26.3296	14.9072	8.5184	11.7612
9.2928	6.9212	16.5044	7.1632
19.7472	25.0228	15.1008	17.8596
19.2632	19.7472	32.7184	34.4124
30.6856	21.4896	14.036	21.1508
60.742	9.68	10.648	24.684
13.9392	26.6684	16.1172	8.1312
17.8112	8.2764	6.9212	11.5676
14.9556	24.0548	20.2796	8.1796
52.3688	25.2164	12.8744	22.264
66.2112	25.41	21.8768	14.0844
30.9276	13.6004	30.734	23.0868
39.5912	18.634	16.6012	10.4544
14.2296	4.5012	23.2804	6.9212
26.5232	25.9424	14.8588	8.5668
7.018	32.1376	26.62	7.6472
30.492	27.346	36.542	9.3412
34.4124	29.766	12.0032	16.94
17.5692	7.1148	20.9572	27.6364
21.3928	22.6028	15.004	9.5348
21.3444	23.3288	21.538	16.5044
20.1344	23.6192	14.3748	18.5856
20.5216	6.3888	18.6824	9.1476
37.51	23.1836	15.1976	21.0056
39.0588	80.9248	9.8736	16.456
11.8096	19.4084	16.1656	14.6652
13.2132	15.3912	25.3132	11.6644
16.6012	16.6496	13.4552	11.5192
43.8988	21.296	23.474	11.132
33.2992	18.3436	18.392	18.392
53.2884	18.1016	31.46	30.5888
20.812	24.5872	7.2116	19.602
49.4648	26.3296	28.314	8.954
10.9868	18.2468	15.5364	21.9252
25.6036	16.7948	24.1032	15.8752
6.5824	40.6076	16.1172	10.8416
32.5732	20.9088	10.8416	13.794
35.816	39.8816	10.9384	7.3568
23.5708	37.3164	6.0984	5.6628
24.9744	38.2844	22.7964	20.2796
40.8012	31.944	18.2952	7.1148
13.9876	20.7152	15.1976	6.4372
7.4536	3.1944	13.552	16.8916
14.7136	6.9212	24.6356	12.3904
35.5256	27.7816	6.9212	34.6544
11.0352	51.4008	11.2288	8.8572
14.2296	5.808	15.3912	24.2484
5.3724	13.6004	21.8284	5.808
43.7536	37.7036	10.2124	6.4372
38.72	31.218	29.524	14.0844
28.7496	17.908	7.5988	23.9096
6.4856	22.2156	27.104	7.4536
36.4936	12.8744	53.6272	47.4804
7.3568	16.6496	18.15	38.1876
21.5864	27.7332	23.8612	17.4724
17.5208	14.0844	13.068	14.5684
22.4576	27.83	17.2788	22.4092
7.8408	23.3288	41.1884	20.812
28.2172	17.3756	14.9072	16.7464
17.3272	21.3444	6.05	5.9048
19.2148	29.8628	26.8136	13.7456
35.2836	24.926	36.1064	8.3732
7.4052	14.2296	9.7284	14.0844
24.8292	25.168	22.1672	17.8112
12.7776	53.6756	5.8564	13.8908
9.6316	11.374	20.6668	16.5528
8.5668	16.7948	11.4224	14.8104
49.6584	31.218	15.9236	34.9448
25.9424	25.6036	6.6308	7.502
10.5028	35.7192	18.2952	7.8892
5.6628	30.25	7.4052	33.4928
22.99	11.5192	20.1344	12.1968
8.3248	16.2624	35.8644	5.9532
5.4692	39.8332	12.584	29.1852
19.36	22.022	17.424	17.5692
14.9072	40.0752	15.1008	9.8252
7.3568	32.5248	22.7964	8.228
20.5216	6.6792	24.8776	32.8152
27.7816	52.9496	18.4888	16.1172
25.0712	11.0352	13.0196	8.6152
22.6512	40.8012	10.8416	8.0828
14.6652	22.264	19.5052	23.3288
21.7316	33.0572	16.7464	8.5668
21.538	46.1736	16.8916	11.7612
24.1032	11.132	14.2296	16.3108
12.584	19.5536	14.5684	45.4476
35.09	17.0852	10.7932	16.0204
74.778	28.2656	22.0704	14.7136
5.6628	11.0352	33.3476	31.944
35.4772	7.0664	11.6644	14.8104
16.4076	19.5052	21.4896	9.5348
18.6824	32.8152	10.0188	13.1648
16.3592	8.8572	24.1516	18.634
9.922	49.368	42.3016	12.4388
13.6972	24.926	8.1796	10.8416
25.3132	12.9228	24.7808	24.2968
29.3788	39.93	10.0188	11.4708
20.812	59.6288	23.6676	18.15
14.1328	19.3116	12.5356	16.0688
30.1532	20.4732	20.6184	39.7848
12.7776	5.6144	10.0188	25.0228
9.5832	40.8012	21.054	17.182
28.8464	7.5504	14.4716	15.5364
25.894	11.132	20.7152	11.0352
15.5364	16.6012	19.6988	15.2944
22.2156	30.25	10.1156	22.6996
10.6964	11.0836	7.3084	11.4224
35.574	19.2148	11.132	11.6644
24.7808	19.4084	19.2632	14.8588
24.1516	10.89	6.3888	19.4568
13.1164	10.3576	12.2936	6.292
14.1328	19.7472	16.0688	7.4052
9.8252	15.8268	11.5676	12.6808
18.392	34.9448	10.5512	8.7604
16.3108	14.036	14.6168	22.4576
11.6644	55.2728	18.0532	13.2132
13.9392	10.3092	20.1344	31.0244
31.218	32.912	7.502	25.9424
48.8356	24.5388	25.5068	14.1328
11.6644	26.8136	16.3592	6.534
45.98	12.6324	27.1524	17.8596
42.108	28.1688	21.5864	6.2436
24.8776	19.1664	32.0892	28.6044
37.4616	45.1572	25.8456	20.3764
9.4864	15.2944	20.6668	37.3648
45.0604	27.7332	5.1788	8.2764
5.6144	37.8488	18.9244	5.082
25.9908	37.51	15.246	12.5356
23.0384	20.7152	29.4756	6.9212
16.3108	15.5364	15.2944	22.6512
43.4632	5.8564		21.9252
45.0604	23.5708		18.9244
16.94	50.7232		5.808
17.2304	13.6004		33.0572
14.7136	5.2272		17.7628
27.5396	25.0712		14.6168
14.278	11.9548		25.9908
29.2336	39.4944		17.5208
55.2728	13.2616		34.5092
12.1484	15.004		12.1
21.8284	27.9752		27.3944
7.986	68.486		7.7924
16.3592	42.4952		15.972
7.5988	18.1016		30.8308
13.068	14.8104		11.616
6.6308	39.6396		22.3124
13.31	7.26		10.648
25.5552	13.7456		32.3312
14.8588	23.0868		24.0064
10.9384	13.9876		16.5528
33.9284	29.5724		12.4388
7.986	44.6248		11.9064
24.2484	22.2156		16.3592
27.0556	30.6372		33.2024
25.1196	53.482		11.858
11.374	21.3444		11.858
13.6004	19.7472		14.1812
38.8652	24.2
10.3576	22.5544
19.844	16.5044
17.5208	14.1328
30.008	23.716
8.8572	36.6872
49.9488	52.0784
13.5036	16.8432
51.546	19.36
64.7592	62.3876
49.8036	16.1172
33.2992	8.9056
14.9072	18.1984
41.1884	26.4264
39.8816	53.3852
15.5848	31.6536
9.1476	64.2268
39.0104	15.6816
31.1212	13.1648
49.852	21.9736
18.6824	16.698
49.368	46.0768
52.1752	12.7292
19.6504	14.036
24.2968	6.534
49.7068	38.5264
48.5936	52.1752
45.8832	33.4444
29.5724	22.8932
41.4788	27.346
33.9768	13.2132
39.688	18.7792
76.0848	18.2468
22.8448	19.3116
66.3564	21.4412
23.474	26.862
9.2444	24.1032
26.9588	14.1812
27.2008	14.4716
54.8372	22.8932
50.9652	36.3
44.5764	12.0516
50.336	34.0252
12.9712	24.2484
40.0268	12.0516
17.424	11.858
30.6856	6.6308
6.4372	18.2952
38.1392	19.9892
42.9308	17.2304
40.2204	10.6964
58.7092	27.2008
19.7956	11.6644
34.0252	42.35
23.2804	37.6068
32.3796	16.7948
26.7168	25.7004
24.5872	14.9556
30.5404	21.1024
7.744	13.6972
23.232	6.9696
12.7776	17.2788
26.62	29.524
22.7964	24.9744
25.7488	24.5388
23.1836	23.716
64.2752	9.922
51.2556	20.1828
25.0712	32.7668
20.9572	9.68
30.976	19.844
37.3648	18.4404
64.5656	25.41
27.588	30.8792
47.19	38.236
23.8128	14.8588
36.6388	15.004
29.282	8.712
19.2632	15.3428
42.6888	22.1188
41.4304	21.4412
38.5264	12.4388
20.6184	5.324
40.7528	18.7308
45.8832	15.9236
35.574	48.3516
14.1328	28.5076
32.4764	19.2148
28.7496	43.3664
32.8152	39.3492
13.9392	20.086
28.1204	27.9752
44.0924	32.7668
26.7168	30.8308
19.1664	42.2048
19.1664	44.4312
5.1304	52.3688
20.5216	36.3484
75.02	39.5912
46.8512	22.748
19.1664	68.3892
34.1704	62.1456
33.0088	28.1204
25.5068	29.8144
42.9308	20.6668
30.976	15.1976
36.9776	16.2624
70.4704	43.5116
37.3164	21.6832
17.424	19.3116
10.89	9.9704
33.4928	43.9472
26.62	36.3
12.3904	59.532
17.8596	55.5632
31.702	26.3296
7.7924	57.4992
44.528	30.1048
37.4132	21.8768
30.9276	27.6848
45.98	64.7592
21.3444	12.1
40.414	41.1884
28.9432	20.5216
28.798	27.4428
14.9556	7.6472
41.0432	12.584
23.474	18.6824
21.6832	27.6848
29.9112	7.4536
16.94	8.5668
42.6888	24.2484
19.5536	10.1156
18.1984	7.7924
28.9432	38.3328
27.83	31.0244
22.6512	36.2516
	37.268
	17.1336
	26.136
	23.716
	38.8652
	48.0128
	39.0104
	18.3436
	12.1968
	27.83
	25.3616
	27.3944
	26.4748
	12.9228
	23.474
	18.392
	34.2188
	30.3468
	10.7448
	17.908
	28.1688
	32.7668
	15.5848
	31.5568
	32.4764
	15.1976
	28.7496
	12.1484
	14.7136
	13.2132
	34.6544
	12.1484
	26.8136
	39.5912
	19.8924
	22.1672
	40.656
	30.3952
	25.5552
	24.7808
	5.1788
	23.5708
	20.9088
	27.7332
	20.812
	41.5272
	40.5108
	32.6216
	30.2984
	29.6692
	30.8792
	38.5748
	18.9728
	15.3912
	14.9556
	27.2008
	33.3476
	34.2672
	25.4584
	34.6544
	26.8136
	29.5724
	28.3624
	24.6356
	24.6356
	18.9244
	42.4468
	23.1836
	17.5692
	22.6996
	21.78
	20.2796
	25.3616
	21.1508
	27.1524
	21.6832
	6.6792
	51.3524
	24.684
