# Supplementary material for: LRBA regulates actin cytoskeleton dynamics through NMIIA during B cell immune responses
Source: EMBO Rep. 2026 Jun 12;27(14):3982–4010. doi: 10.1038/s44319-026-00831-3 (PMC13400755; doi:10.1038/s44319-026-00831-3)
Supplement: Supplementary file 7 — Source data Fig. 5 [file 44319_2026_831_MOESM7_ESM.zip › Figure 5D/Closed cSMAC anti-IgM+VCAM-1.xlsx]

## Sheet: Tabelle1
100 molec/µm2		30 molec/µm2
Ramos WT	Ramos LRBA-KO	Ramos WT	Ramos LRBA-KO
14.29	16.67	22.73	22.2
22.22	26.09	18.52	20.8
18.75	16.67	33.33	28
24	14.81	15.38	26.3
25	18.75	25	40
25	18.18	25	27.8
35.71	16.7	19.35	16.7
18.75	20	35.29	34.8
20	25.71	21.05	29
18.52	8.57	37.5	33.3
28.57	21.43	41.18	15.6
27.5862	9.09	40.91	25.9
11.1111	10.71	21.74	28
10	19.05	30	27.6
35	29.2	37.04	14.8
25	25.9	30.77	16.7
26.3158	0
13.33	12.5
40	42.86
22.7273	16.67
