# Supplementary material for: LRBA regulates actin cytoskeleton dynamics through NMIIA during B cell immune responses
Source: EMBO Rep. 2026 Jun 12;27(14):3982–4010. doi: 10.1038/s44319-026-00831-3 (PMC13400755; doi:10.1038/s44319-026-00831-3)
Supplement: Supplementary file 7 — Source data Fig. 5 [file 44319_2026_831_MOESM7_ESM.zip › Figure 5D/IS formation anti-IgM+VCAM-1.xlsx]

## Sheet: Tabelle1
100 molec/µm2		30 molec/µm2
Ramos WT	Ramos LRBA-KO	Ramos WT	Ramos LRBA-KO
85.7143	73.3333	81.82	72.2
88.89	73.91	59.26	58.3
93.75	79.17	66.67	60
80	70.37	69.23	89.5
80	81.25	60	72
85.71	77.27	68.75	55.6
85.71	66.7	70.97	54.2
81.25	72	70.59	60.9
56	48.57	63.16	45.2
92.59	71.43	79.17	54.2
100	78.57	52.94	46.9
79.31	51.52	72.73	59.3
59.26	46.43	73.91	72
80	61.9	75	62.1
85.71	64.29	70.37	48.1
70	59.26	69.23	60
89.47	71.43
93.33	75
80	85.71
81.82	55.56
