# Supplementary material for: LRBA regulates actin cytoskeleton dynamics through NMIIA during B cell immune responses
Source: EMBO Rep. 2026 Jun 12;27(14):3982–4010. doi: 10.1038/s44319-026-00831-3 (PMC13400755; doi:10.1038/s44319-026-00831-3)
Supplement: Supplementary file 7 — Source data Fig. 5 [file 44319_2026_831_MOESM7_ESM.zip › Figure 5E/VLA4 Activity.xlsx]

## Sheet: Tabelle1
LDV (µM)	Ramos WT Basal			Ramos LRBA-KO Basal			Ramos WT anti-IgM			Ramos LRBA-KO anti-IgM
0	0	0	0	0	0	0	0	0	0	0	0	0
0.1	165	130.3	135.7	194.7	50.7	184.7	353	280.7	347.3	467.3	341	412
1	623.3	429.3	600.7	774.3	466.3	693	1069.7	898	975.7	1390.7	937.3	1133.7
10	1369.7	935.3	1072.7	1506.7	1096	1171.7	1601	1123.3	1398	1925	1243.7	1541.7
