# Supplementary material for: LRBA regulates actin cytoskeleton dynamics through NMIIA during B cell immune responses
Source: EMBO Rep. 2026 Jun 12;27(14):3982–4010. doi: 10.1038/s44319-026-00831-3 (PMC13400755; doi:10.1038/s44319-026-00831-3)
Supplement: Supplementary file 7 — Source data Fig. 5 [file 44319_2026_831_MOESM7_ESM.zip › Figure 5F/Adhesion to VCAM-1.xlsx]

## Sheet: Tabelle1
	0.4 dyn/cm2
	Ramos WT					Ramos LRBA-KO
Basal	44.64	53.66	61.26	62.18	66.91	46.48	68.31	82.35	62.48	72.53	47.74
anti-IgM	63.67	65.8	70	76.08		72.94	71.75	48.04	65.95
	1.9 dyn/cm2
	Ramos WT					Ramos LRBA-KO
Basal	14.19	36.63	24.01	35.09	50.18	19.82	60.3	38.47	13.09	32.53	16.43
anti-IgM	42.65	46.02	55.18	62.63		44.93	62.5	25.26	41.95
