# Supplementary material for: LRBA regulates actin cytoskeleton dynamics through NMIIA during B cell immune responses
Source: EMBO Rep. 2026 Jun 12;27(14):3982–4010. doi: 10.1038/s44319-026-00831-3 (PMC13400755; doi:10.1038/s44319-026-00831-3)
Supplement: Supplementary file 7 — Source data Fig. 5 [file 44319_2026_831_MOESM7_ESM.zip › Figure 5G/BCR internalization.xlsx]

## Sheet: Tabelle1
time (min)	Ramos WT					Ramos LRBA-KO
0	0	0	0	0	0	0	0	0	0	0
4	2	11	5.48627	0	16.0842	6	0	9.92913	0	4.99529
8	28	20	29.023	29.0221	53.4622	17	8	20.6367	5.49006	18.5625
12	62	49	42.2181	31.2188	56.3284	47	30	29.4681	34.1869	38.4927
16	70	69	56.4065	63.4813	70.2147	60	40	46.709	52.4193	43.1859
30	80	82	71.7765	61.5569	72.7192	74	73	66.2505	49.2806	60.9366
60	84	85	78.2695	70.2097	75.3075	83	81	76.2411	60.6375	64.4958
