# Supplementary material for: LRBA regulates actin cytoskeleton dynamics through NMIIA during B cell immune responses
Source: EMBO Rep. 2026 Jun 12;27(14):3982–4010. doi: 10.1038/s44319-026-00831-3 (PMC13400755; doi:10.1038/s44319-026-00831-3)
Supplement: Supplementary file 7 — Source data Fig. 5 [file 44319_2026_831_MOESM7_ESM.zip › Figure 5H/BCR internalization naive B cells.xlsx]

## Sheet: Tabelle1
time (min)	HD naive B cells			LRBA-P5 naive B cells
0	0	0	0	0	0	0
15	66.0347	65.4993	56.9342	44.4042	50.9997	51.6733
30	61.4361	67.1925	59.6239	44.0102	54.7607	55.9873
