# Supplementary material for: LRBA regulates actin cytoskeleton dynamics through NMIIA during B cell immune responses
Source: EMBO Rep. 2026 Jun 12;27(14):3982–4010. doi: 10.1038/s44319-026-00831-3 (PMC13400755; doi:10.1038/s44319-026-00831-3)
Supplement: Supplementary file 7 — Source data Fig. 5 [file 44319_2026_831_MOESM7_ESM.zip › Figure 5I/Bead internalization.xlsx]

## Sheet: Tabelle1
time (min)	Ramos WT				Ramos LRBA-KO
0	1.18	1.39	1.21	0.61	1.1	1.17	1.08	0.39
30	14.5	21.1	16.4	23.3	12.3	13.9	12.4	17.6
60	25.8	27.4	24.6	28.3	20	19.6	17.5	20.6
120	37.6	38.1	35.2	40.1	27.7	30.6	25.2	33.5
180	59.7	62.2	42.7	54.9	46.6	49.4	37.7	35.9
